# Supplementary material for: Finding novel vulnerabilities of hypomorphic BRCA1 alleles
Source: Mol Oncol. 2026 May 29:10.1002/1878-0261.70271. Online ahead of print. doi: 10.1002/1878-0261.70271 (PMC13399126; doi:10.1002/1878-0261.70271)
Supplement: Supplementary file 1 — Table S1. CRISPR screen results BRCA1‐depleted versus WT cells. [file MOL2-9999-0-s004.xlsx]

## Sheet: DrugZ
GENE	sumZ	numObs	normZ	pval_synth	rank_synth	fdr_synth	pval_supp	rank_supp	fdr_supp
DUT	-32.98	12	-7.77	3.98e-15	1	7.2e-11	1	18056	1
APEX2	-32.59	12	-7.67	8.39e-15	2	7.57e-11	1	18055	1
FANCM	-28.62	12	-6.7	1.08e-11	3	6.49e-08	1	18054	1
KIAA1524	-27.4	12	-6.39	8.05e-11	4	3.63e-07	1	18053	1
FANCD2	-26	12	-6.05	7.15e-10	5	2.58e-06	1	18052	1
C17orf70	-25.62	12	-5.96	1.29e-09	6	3.56e-06	1	18051	1
STRA13	-25.57	12	-5.95	1.38e-09	7	3.56e-06	1	18050	1
C19orf40	-25.37	12	-5.9	1.87e-09	8	4.22e-06	1	18049	1
BLM	-23.71	12	-5.49	2.04e-08	9	3.93e-05	1	18048	1
FANCF	-23.62	12	-5.46	2.32e-08	10	3.93e-05	1	18047	1
ETAA1	-23.59	12	-5.46	2.39e-08	11	3.93e-05	1	18046	1
RBBP5	-22.02	12	-5.07	1.97e-07	12	0.000277	1	18045	1
INTS10	-22.01	12	-5.07	2e-07	13	0.000277	1	18044	1
BRCA2	-21.63	12	-4.98	3.26e-07	14	0.000421	1	18043	1
FANCI	-21.5	12	-4.94	3.83e-07	15	0.000445	1	18042	1
HELQ	-21.48	12	-4.94	3.94e-07	16	0.000445	1	18041	1
PARP1	-21.29	12	-4.89	5.01e-07	17	0.000532	1	18040	1
AUNIP	-20.87	12	-4.79	8.42e-07	18	0.000845	1	18039	1
PALB2	-20.57	12	-4.71	1.21e-06	19	0.00115	1	18038	1
POLQ	-20.16	12	-4.62	1.96e-06	20	0.00177	1	18037	1
TRAIP	-19.3	12	-4.4	5.37e-06	21	0.00462	1	18036	1
ERCC8	-18.52	12	-4.21	1.27e-05	22	0.0105	1	18035	1
GPX4	-18.31	12	-4.16	1.59e-05	23	0.0125	1	18034	1
FANCL	-18.17	12	-4.13	1.85e-05	24	0.0139	1	18033	1
COPS8	-18	12	-4.08	2.23e-05	25	0.0161	1	18032	1
XRCC1	-17.92	12	-4.06	2.41e-05	26	0.0167	1	18031	1
DSCC1	-17.82	12	-4.04	2.7e-05	27	0.0181	1	18030	1
SHFM1	-17.36	12	-3.92	4.34e-05	28	0.028	1	18029	1
CHTF8	-17.13	12	-3.87	5.47e-05	29	0.034	1	18028	1
CHD1L	-16.92	12	-3.82	6.76e-05	30	0.0407	1	18027	1
LMNB1	-16.34	12	-3.67	0.00012	31	0.0697	1	18026	1
FANCA	-16.16	12	-3.63	0.000142	32	0.0774	1	18025	1
ATR	-16.15	12	-3.63	0.000142	33	0.0774	1	18024	1
TRIM37	-16.13	12	-3.62	0.000146	34	0.0774	1	18023	1
ABCB7	-16.07	12	-3.61	0.000154	35	0.0793	1	18022	1
PSTK	-15.98	12	-3.59	0.000167	36	0.0833	1	18021	1
FANCB	-15.95	12	-3.58	0.000174	37	0.0833	1	18020	1
SEPSECS	-15.94	12	-3.57	0.000175	38	0.0833	1	18019	1
BCL2L1	-15.7	12	-3.52	0.000218	39	0.101	1	18018	1
RMI1	-15.48	12	-3.46	0.000268	40	0.121	1	18017	1
AP2S1	-15.41	12	-3.45	0.000285	41	0.124	1	18016	1
HNRNPK	-15.38	12	-3.44	0.000292	42	0.124	1	18015	1
ASUN	-15.33	12	-3.43	0.000306	43	0.124	1	18014	1
PTH	-15.33	12	-3.43	0.000306	44	0.124	1	18013	1
LCMT1	-15.32	12	-3.42	0.000309	45	0.124	1	18012	1
DOLK	-15.24	12	-3.4	0.000333	46	0.129	1	18011	1
AAK1	-15.23	12	-3.4	0.000336	47	0.129	1	18010	1
INTS12	-15.17	12	-3.39	0.000355	48	0.132	1	18009	1
CTDNEP1	-15.16	12	-3.38	0.000358	49	0.132	1	18008	1
EEFSEC	-15.06	12	-3.36	0.00039	50	0.138	1	18007	1
FANCC	-15.05	12	-3.36	0.000394	51	0.138	1	18006	1
TIPARP	-15.04	12	-3.35	0.000397	52	0.138	1	18005	1
CNOT1	-14.97	12	-3.34	0.000424	53	0.145	1	18004	1
NAA25	-14.9	12	-3.32	0.00045	54	0.15	1	18003	1
ALG1	-14.86	12	-3.31	0.000468	55	0.151	1	18002	1
CNOT3	-14.86	12	-3.31	0.000468	56	0.151	1	18001	1
PTPN23	-14.82	12	-3.3	0.000484	57	0.153	1	18000	1
RNASEH2A	-14.79	12	-3.29	0.000496	58	0.155	1	17999	1
CNOT11	-14.74	12	-3.28	0.000517	59	0.158	0.999	17998	1
CAPRIN1	-14.67	12	-3.26	0.000551	60	0.166	0.999	17997	1
UBE2K	-14.58	12	-3.24	0.000596	61	0.176	0.999	17996	1
PRKRA	-14.5	12	-3.22	0.000637	62	0.185	0.999	17995	1
DIDO1	-14.49	12	-3.22	0.000645	63	0.185	0.999	17994	1
RAD51B	-14.43	12	-3.2	0.000677	64	0.19	0.999	17993	1
BRD8	-14.42	12	-3.2	0.000685	65	0.19	0.999	17992	1
POGLUT1	-14.4	12	-3.2	0.000697	66	0.191	0.999	17991	1
TMED10	-14.31	12	-3.18	0.000746	67	0.199	0.999	17990	1
HAUS3	-14.3	12	-3.17	0.000755	68	0.199	0.999	17989	1
OR10X1	-14.29	12	-3.17	0.00076	69	0.199	0.999	17988	1
NAA20	-14.24	12	-3.16	0.000793	70	0.205	0.999	17987	1
SCAF4	-14.18	12	-3.14	0.000837	71	0.213	0.999	17986	1
DYNC1H1	-14.16	12	-3.14	0.000852	72	0.214	0.999	17985	1
DCTN4	-14.13	12	-3.13	0.000874	73	0.216	0.999	17984	1
CHORDC1	-14.09	12	-3.12	0.000904	74	0.22	0.999	17983	1
SMEK1	-14.06	12	-3.11	0.000924	75	0.222	0.999	17982	1
DNAJC9	-14.02	12	-3.1	0.000955	76	0.227	0.999	17981	1
U2SURP	-13.93	12	-3.08	0.00103	77	0.243	0.999	17980	1
HMGXB3	-13.9	12	-3.07	0.00105	78	0.244	0.999	17979	1
DENR	-13.87	12	-3.07	0.00108	79	0.248	0.999	17978	1
FZR1	-13.85	12	-3.06	0.0011	80	0.249	0.999	17977	1
DTX2	-13.82	12	-3.05	0.00113	81	0.252	0.999	17976	1
BTAF1	-13.75	12	-3.04	0.00119	82	0.262	0.999	17975	1
ANAPC13	-13.72	12	-3.03	0.00122	83	0.266	0.999	17974	1
PPP4C	-13.65	12	-3.01	0.0013	84	0.279	0.999	17973	1
TRA2B	-13.62	12	-3.01	0.00133	85	0.282	0.999	17972	1
WDR76	-13.52	12	-2.98	0.00144	86	0.3	0.999	17971	1
FANCE	-13.51	12	-2.98	0.00145	87	0.3	0.999	17970	1
SETD2	-13.47	12	-2.97	0.0015	88	0.302	0.999	17969	1
ZAR1L	-13.47	12	-2.97	0.0015	89	0.302	0.999	17968	1
ABHD5	-13.46	12	-2.97	0.00151	90	0.302	0.998	17967	1
WDR61	-13.41	12	-2.95	0.00157	91	0.31	0.998	17966	1
SCNM1	-13.4	12	-2.95	0.00159	92	0.31	0.998	17965	1
LEFTY1	-11.6	9	-2.95	0.0016	93	0.31	0.998	17964	1
C5orf46	-11.57	9	-2.94	0.00163	94	0.313	0.998	17963	1
EXO1	-13.35	12	-2.94	0.00165	95	0.313	0.998	17962	1
XPO4	-13.32	12	-2.93	0.00169	96	0.317	0.998	17961	1
DCST2	-13.27	12	-2.92	0.00176	97	0.328	0.998	17960	1
DNA2	-13.22	12	-2.91	0.00182	98	0.336	0.998	17959	1
BAP1	-13.21	12	-2.9	0.00185	99	0.337	0.998	17958	1
FANCG	-13.14	12	-2.89	0.00194	100	0.338	0.998	17957	1
MBOAT1	-13.14	12	-2.89	0.00194	101	0.338	0.998	17956	1
SERBP1	-13.14	12	-2.89	0.00194	102	0.338	0.998	17955	1
LIG1	-13.14	12	-2.89	0.00195	103	0.338	0.998	17954	1
ESCO2	-13.14	12	-2.89	0.00195	104	0.338	0.998	17953	1
C14orf119	-13.11	12	-2.88	0.00199	105	0.343	0.998	17952	1
NAA30	-13.08	12	-2.87	0.00204	106	0.347	0.998	17951	1
USP1	-13.05	12	-2.86	0.00209	107	0.352	0.998	17950	1
IK	-13.04	12	-2.86	0.0021	108	0.352	0.998	17949	1
PPP2R1A	-13.02	12	-2.86	0.00214	109	0.354	0.998	17948	1
SLC1A5	-12.99	12	-2.85	0.00218	110	0.354	0.998	17947	1
C11orf30	-12.98	12	-2.85	0.0022	111	0.354	0.998	17946	1
RTEL1	-12.97	12	-2.84	0.00222	112	0.354	0.998	17945	1
CRISP1	-12.96	12	-2.84	0.00223	113	0.354	0.998	17944	1
DCTN3	-12.96	12	-2.84	0.00224	114	0.354	0.998	17943	1
USP37	-12.95	12	-2.84	0.00225	115	0.354	0.998	17942	1
SPCS3	-12.92	12	-2.83	0.0023	116	0.358	0.998	17941	1
KLHL33	-12.91	12	-2.83	0.00233	117	0.36	0.998	17940	1
FN1	-12.85	12	-2.82	0.00243	118	0.372	0.998	17939	1
ORC4	-12.83	12	-2.81	0.00246	119	0.374	0.998	17938	1
KRT17	-12.82	12	-2.81	0.00249	120	0.375	0.998	17937	1
XIAP	-12.8	12	-2.8	0.00254	121	0.377	0.997	17936	1
SBDS	-12.79	12	-2.8	0.00255	122	0.377	0.997	17935	1
CDCA5	-12.78	12	-2.8	0.00257	123	0.377	0.997	17934	1
HIRA	-12.74	12	-2.79	0.00265	124	0.383	0.997	17933	1
UBA7	-12.74	12	-2.79	0.00265	125	0.383	0.997	17932	1
NDE1	-12.72	12	-2.78	0.00269	126	0.385	0.997	17931	1
CYB5R4	-12.69	12	-2.78	0.00276	127	0.392	0.997	17930	1
HRNR	-12.65	12	-2.77	0.00284	128	0.4	0.997	17929	1
E2F1	-12.6	12	-2.75	0.00294	129	0.409	0.997	17928	1
PFDN6	-12.59	12	-2.75	0.00296	130	0.409	0.997	17927	1
DCAF5	-12.59	12	-2.75	0.00297	131	0.409	0.997	17926	1
TSC22D2	-12.57	12	-2.75	0.003	132	0.411	0.997	17925	1
TXNDC17	-12.54	12	-2.74	0.00307	133	0.415	0.997	17924	1
ATP6V1F	-12.53	12	-2.74	0.0031	134	0.415	0.997	17923	1
PSMC5	-12.52	12	-2.74	0.00311	135	0.415	0.997	17922	1
NSMCE1	-12.51	12	-2.73	0.00314	136	0.415	0.997	17921	1
BRD9	-12.5	12	-2.73	0.00317	137	0.415	0.997	17920	1
FEN1	-12.5	12	-2.73	0.00317	138	0.415	0.997	17919	1
CEP57	-12.48	12	-2.72	0.00323	139	0.419	0.997	17918	1
NUDC	-12.45	12	-2.72	0.00328	140	0.423	0.997	17917	1
TOX4	-12.42	12	-2.71	0.00337	141	0.425	0.997	17916	1
TRAF2	-12.42	12	-2.71	0.00338	142	0.425	0.997	17915	1
WRN	-12.41	12	-2.71	0.00338	143	0.425	0.997	17914	1
RNASE4	-12.4	12	-2.7	0.00343	144	0.425	0.997	17913	1
CDC26	-12.39	12	-2.7	0.00343	145	0.425	0.997	17912	1
POU2F1	-12.38	12	-2.7	0.00347	146	0.425	0.997	17911	1
BOD1L1	-12.38	12	-2.7	0.00347	147	0.425	0.997	17910	1
PHF12	-12.37	12	-2.7	0.0035	148	0.425	0.997	17909	1
XPO5	-12.36	12	-2.7	0.00351	149	0.425	0.996	17908	1
ADAMTS9	-12.35	12	-2.69	0.00354	150	0.426	0.996	17907	1
SMC6	-12.28	12	-2.68	0.00374	151	0.438	0.996	17906	1
METTL16	-12.28	12	-2.68	0.00374	152	0.438	0.996	17905	1
PRRC2B	-12.27	12	-2.67	0.00377	153	0.438	0.996	17904	1
USP9X	-12.27	12	-2.67	0.00377	154	0.438	0.996	17903	1
ERI1	-12.25	12	-2.67	0.00382	155	0.438	0.996	17902	1
CCDC15	-12.22	12	-2.66	0.00389	156	0.438	0.996	17901	1
FBXO42	-12.22	12	-2.66	0.0039	157	0.438	0.996	17900	1
NPRL2	-12.22	12	-2.66	0.0039	158	0.438	0.996	17899	1
CTR9	-12.21	12	-2.66	0.00394	159	0.438	0.996	17898	1
FDXR	-12.2	12	-2.66	0.00396	160	0.438	0.996	17897	1
SLC34A2	-12.19	12	-2.65	0.004	161	0.438	0.996	17896	1
NEO1	-12.18	12	-2.65	0.004	162	0.438	0.996	17895	1
XRN1	-12.18	12	-2.65	0.00402	163	0.438	0.996	17894	1
RBM25	-12.17	12	-2.65	0.00404	164	0.438	0.996	17893	1
PPP2R4	-12.17	12	-2.65	0.00404	165	0.438	0.996	17892	1
FAM155B	-12.17	12	-2.65	0.00405	166	0.438	0.996	17891	1
CKAP2	-12.16	12	-2.64	0.00409	167	0.438	0.996	17890	1
SF3B1	-12.15	12	-2.64	0.00409	168	0.438	0.996	17889	1
ATRIP	-12.15	12	-2.64	0.0041	169	0.438	0.996	17888	1
FNTB	-12.07	12	-2.62	0.00435	170	0.46	0.996	17887	1
DTWD2	-12.06	12	-2.62	0.00437	171	0.46	0.996	17886	1
PDS5B	-12.06	12	-2.62	0.00438	172	0.46	0.996	17885	1
GATAD1	-12.04	12	-2.62	0.00443	173	0.461	0.996	17884	1
PPME1	-12.04	12	-2.62	0.00444	174	0.461	0.996	17883	1
THOC2	-12.02	12	-2.61	0.00451	175	0.464	0.995	17882	1
MCPH1	-12.01	12	-2.61	0.00454	176	0.464	0.995	17881	1
UBE2T	-12.01	12	-2.61	0.00455	177	0.464	0.995	17880	1
LYG2	-12	12	-2.61	0.00458	178	0.465	0.995	17879	1
SCFD1	-11.97	12	-2.6	0.00469	179	0.469	0.995	17878	1
ERCC5	-11.96	12	-2.6	0.00471	180	0.469	0.995	17877	1
NELFCD	-11.96	12	-2.6	0.00472	181	0.469	0.995	17876	1
POMP	-11.95	12	-2.6	0.00473	182	0.469	0.995	17875	1
NAA35	-11.93	12	-2.59	0.00481	183	0.475	0.995	17874	1
OR2D3	-11.89	12	-2.58	0.00494	184	0.483	0.995	17873	1
N4BP2L1	-11.89	12	-2.58	0.00495	185	0.483	0.995	17872	1
DHX9	-11.88	12	-2.58	0.00498	186	0.484	0.995	17871	1
BECN1	-11.85	12	-2.57	0.00508	187	0.488	0.995	17870	1
ALYREF	-11.85	12	-2.57	0.00509	188	0.488	0.995	17869	1
TTF2	-11.83	12	-2.57	0.00515	189	0.49	0.995	17868	1
TIPRL	-11.83	12	-2.56	0.00516	190	0.49	0.995	17867	1
RAD50	-11.82	12	-2.56	0.00519	191	0.491	0.995	17866	1
SETDB1	-11.78	12	-2.55	0.00535	192	0.503	0.995	17865	1
KMT2A	-11.74	12	-2.54	0.00551	193	0.511	0.994	17864	1
PNKP	-11.74	12	-2.54	0.00552	194	0.511	0.994	17863	1
ST6GAL2	-11.74	12	-2.54	0.00552	195	0.511	0.994	17862	1
HS2ST1	-11.72	12	-2.54	0.00557	196	0.513	0.994	17861	1
C7orf26	-11.71	12	-2.53	0.00562	197	0.514	0.994	17860	1
PLEKHO1	-11.71	12	-2.53	0.00563	198	0.514	0.994	17859	1
TYW5	-11.69	12	-2.53	0.00569	199	0.516	0.994	17858	1
G2E3	-11.68	12	-2.53	0.00576	200	0.519	0.994	17857	1
WDR48	-11.66	12	-2.52	0.00582	201	0.519	0.994	17856	1
COPS3	-11.66	12	-2.52	0.00583	202	0.519	0.994	17855	1
LUC7L3	-11.65	12	-2.52	0.00586	203	0.519	0.994	17854	1
UXT	-11.65	12	-2.52	0.00587	204	0.519	0.994	17853	1
TRIM60	-11.64	12	-2.52	0.00589	205	0.519	0.994	17852	1
PSMG2	-11.62	12	-2.51	0.00598	206	0.524	0.994	17851	1
PHF20L1	-11.6	12	-2.51	0.00607	207	0.529	0.994	17850	1
NBN	-11.59	12	-2.5	0.00613	208	0.529	0.994	17849	1
CASKIN2	-11.57	12	-2.5	0.00619	209	0.529	0.994	17848	1
ESCO1	-11.57	12	-2.5	0.0062	210	0.529	0.994	17847	1
SON	-11.57	12	-2.5	0.0062	211	0.529	0.994	17846	1
BRAT1	-11.57	12	-2.5	0.00622	212	0.529	0.994	17845	1
ANAPC15	-11.55	12	-2.5	0.00628	213	0.532	0.994	17844	1
RAD18	-11.51	12	-2.49	0.00645	214	0.544	0.994	17843	1
ZMYM5	-11.5	12	-2.48	0.0065	215	0.546	0.994	17842	1
KRTAP5-10	-5.75	3	-2.48	0.00655	216	0.547	0.993	17841	1
PLAA	-11.49	12	-2.48	0.00657	217	0.547	0.993	17840	1
ZSCAN25	-11.48	12	-2.48	0.0066	218	0.547	0.993	17839	1
C1orf86	-11.45	12	-2.47	0.00673	219	0.555	0.993	17838	1
CCNG1	-11.43	12	-2.47	0.00683	220	0.561	0.993	17837	1
LAX1	-11.36	12	-2.45	0.00716	221	0.582	0.993	17836	1
TMPRSS12	-11.36	12	-2.45	0.00717	222	0.582	0.993	17835	1
CENPI	-11.34	12	-2.45	0.00724	223	0.582	0.993	17834	1
NUMB	-11.33	12	-2.44	0.00731	224	0.582	0.993	17833	1
YPEL5	-11.32	12	-2.44	0.00738	225	0.582	0.993	17832	1
HCFC1	-11.31	12	-2.44	0.00739	226	0.582	0.993	17831	1
EXPH5	-11.31	12	-2.44	0.0074	227	0.582	0.993	17830	1
ZNF83	-11.31	12	-2.44	0.00742	228	0.582	0.993	17829	1
ANO2	-11.31	12	-2.44	0.00743	229	0.582	0.993	17828	1
SPAG5	-11.3	12	-2.44	0.00744	230	0.582	0.993	17827	1
ACTN1	-11.3	12	-2.43	0.00745	231	0.582	0.993	17826	1
ELMOD3	-11.29	12	-2.43	0.0075	232	0.584	0.993	17825	1
COPS4	-11.29	12	-2.43	0.00754	233	0.584	0.992	17824	1
IWS1	-11.26	12	-2.43	0.00765	234	0.589	0.992	17823	1
GTF2F1	-11.26	12	-2.42	0.00768	235	0.589	0.992	17822	1
WDHD1	-11.24	12	-2.42	0.00775	236	0.589	0.992	17821	1
RMI2	-11.24	12	-2.42	0.00776	237	0.589	0.992	17820	1
STOML2	-11.24	12	-2.42	0.0078	238	0.589	0.992	17819	1
CEP192	-11.23	12	-2.42	0.00782	239	0.589	0.992	17818	1
ARIH1	-11.23	12	-2.42	0.00783	240	0.589	0.992	17817	1
SRSF11	-11.22	12	-2.41	0.00788	241	0.589	0.992	17816	1
RC3H1	-11.21	12	-2.41	0.00796	242	0.589	0.992	17815	1
PATZ1	-11.2	12	-2.41	0.00799	243	0.589	0.992	17814	1
FUBP3	-11.2	12	-2.41	0.008	244	0.589	0.992	17813	1
SMG7	-11.19	12	-2.41	0.00803	245	0.589	0.992	17812	1
DDX59	-11.18	12	-2.41	0.00807	246	0.589	0.992	17811	1
HAUS4	-11.18	12	-2.41	0.00808	247	0.589	0.992	17810	1
DENND2D	-11.18	12	-2.4	0.00809	248	0.589	0.992	17809	1
PCDHA3	-11.18	12	-2.4	0.00812	249	0.589	0.992	17808	1
SUCO	-11.17	12	-2.4	0.00815	250	0.589	0.992	17807	1
PISD	-11.14	12	-2.4	0.0083	251	0.595	0.992	17806	1
FGFR1	-11.14	12	-2.4	0.00831	252	0.595	0.992	17805	1
WNK3	-11.12	12	-2.39	0.00842	253	0.601	0.992	17804	1
ACTR8	-11.09	12	-2.38	0.00858	254	0.607	0.991	17803	1
STRIP2	-11.09	12	-2.38	0.00859	255	0.607	0.991	17802	1
GP1BA	-11.09	12	-2.38	0.0086	256	0.607	0.991	17801	1
SPINK5	-11.08	12	-2.38	0.00867	257	0.609	0.991	17800	1
DMBX1	-11.02	12	-2.37	0.00898	258	0.627	0.991	17799	1
HAUS5	-11.02	12	-2.37	0.00899	259	0.627	0.991	17798	1
MRE11A	-11	12	-2.36	0.00912	260	0.632	0.991	17797	1
HIST1H2AE	-11	12	-2.36	0.00914	261	0.632	0.991	17796	1
SMARCB1	-10.99	12	-2.36	0.00921	262	0.635	0.991	17795	1
CLN6	-10.97	12	-2.35	0.0093	263	0.638	0.991	17794	1
RNF169	-10.97	12	-2.35	0.00934	264	0.639	0.991	17793	1
SCAMP5	-10.93	12	-2.34	0.00956	265	0.648	0.99	17792	1
AARS	-10.93	12	-2.34	0.00958	266	0.648	0.99	17791	1
G3BP1	-10.93	12	-2.34	0.00958	267	0.648	0.99	17790	1
B3GALT2	-10.9	12	-2.34	0.00977	268	0.656	0.99	17789	1
PRPF39	-10.89	12	-2.33	0.00979	269	0.656	0.99	17788	1
CENPW	-10.89	12	-2.33	0.00981	270	0.656	0.99	17787	1
FAM198A	-10.86	12	-2.33	0.00999	271	0.666	0.99	17786	1
TOR1AIP1	-10.85	12	-2.32	0.0101	272	0.666	0.99	17785	1
UBA3	-10.84	12	-2.32	0.0101	273	0.666	0.99	17784	1
SLC5A1	-10.84	12	-2.32	0.0101	274	0.666	0.99	17783	1
ATP6V1A	-10.84	12	-2.32	0.0102	275	0.666	0.99	17782	1
KDELR1	-10.83	12	-2.32	0.0102	276	0.666	0.99	17781	1
B4GALT7	-10.83	12	-2.32	0.0102	277	0.666	0.99	17780	1
UQCRC1	-10.81	12	-2.31	0.0103	278	0.666	0.99	17779	1
BIRC6	-10.8	12	-2.31	0.0104	279	0.666	0.99	17778	1
EFCAB7	-10.8	12	-2.31	0.0104	280	0.666	0.99	17777	1
LYG1	-10.8	12	-2.31	0.0104	281	0.666	0.99	17776	1
RC3H2	-10.8	12	-2.31	0.0104	282	0.666	0.99	17775	1
C5orf48	-10.8	12	-2.31	0.0104	283	0.666	0.99	17774	1
PRKD1	-10.79	12	-2.31	0.0105	284	0.666	0.99	17773	1
CASC5	-10.78	12	-2.31	0.0105	285	0.667	0.989	17772	1
LOR	-10.78	12	-2.31	0.0106	286	0.667	0.989	17771	1
KDM5B	-10.76	12	-2.3	0.0107	287	0.669	0.989	17770	1
FMO2	-10.76	12	-2.3	0.0107	288	0.669	0.989	17769	1
RELA	-10.76	12	-2.3	0.0107	289	0.669	0.989	17768	1
SKA3	-10.75	12	-2.3	0.0108	290	0.671	0.989	17767	1
RBBP8	-10.7	12	-2.29	0.0111	291	0.688	0.989	17766	1
FAM46D	-10.7	12	-2.29	0.0111	292	0.688	0.989	17765	1
ATP6V1E1	-10.68	12	-2.28	0.0113	293	0.693	0.989	17764	1
COPS2	-10.67	12	-2.28	0.0113	294	0.693	0.989	17763	1
GGNBP2	-10.67	12	-2.28	0.0114	295	0.693	0.989	17762	1
LRRC8A	-10.67	12	-2.28	0.0114	296	0.693	0.989	17761	1
CCNB1	-10.66	12	-2.28	0.0114	297	0.693	0.989	17760	1
TAF2	-10.66	12	-2.28	0.0114	298	0.693	0.989	17759	1
SYPL2	-10.65	12	-2.27	0.0115	299	0.695	0.988	17758	1
PPP6R3	-10.62	12	-2.27	0.0117	300	0.703	0.988	17757	1
C3orf18	-10.61	12	-2.27	0.0117	301	0.703	0.988	17756	1
SPATA2	-10.61	12	-2.26	0.0118	302	0.703	0.988	17755	1
PAX9	-10.6	12	-2.26	0.0118	303	0.706	0.988	17754	1
TADA1	-10.58	12	-2.26	0.012	304	0.712	0.988	17753	1
RNF121	-10.57	12	-2.26	0.0121	305	0.714	0.988	17752	1
UBE2C	-10.55	12	-2.25	0.0122	306	0.719	0.988	17751	1
NDNL2	-10.55	12	-2.25	0.0122	307	0.719	0.988	17750	1
RDH11	-10.54	12	-2.25	0.0123	308	0.719	0.988	17749	1
KIF20A	-10.54	12	-2.25	0.0123	309	0.719	0.988	17748	1
LYSMD3	-10.51	12	-2.24	0.0125	310	0.73	0.987	17747	1
TAF11	-10.5	12	-2.24	0.0126	311	0.73	0.987	17746	1
TUBGCP3	-10.5	12	-2.24	0.0126	312	0.73	0.987	17745	1
DEK	-10.5	12	-2.24	0.0127	313	0.73	0.987	17744	1
TMIE	-10.49	12	-2.24	0.0127	314	0.73	0.987	17743	1
SV2A	-10.48	12	-2.23	0.0128	315	0.734	0.987	17742	1
ZNF280A	-10.47	12	-2.23	0.0128	316	0.734	0.987	17741	1
OR4K2	-10.47	12	-2.23	0.0129	317	0.735	0.987	17740	1
CENPF	-10.46	12	-2.23	0.0129	318	0.735	0.987	17739	1
COX7C	-10.45	12	-2.22	0.013	319	0.737	0.987	17738	1
RPA1	-10.44	12	-2.22	0.0131	320	0.737	0.987	17737	1
SMTN	-10.44	12	-2.22	0.0131	321	0.737	0.987	17736	1
SNX22	-10.44	12	-2.22	0.0131	322	0.737	0.987	17735	1
SF1	-10.43	12	-2.22	0.0132	323	0.738	0.987	17734	1
COPS5	-10.42	12	-2.22	0.0133	324	0.738	0.987	17733	1
WFDC12	-10.42	12	-2.22	0.0133	325	0.738	0.987	17732	1
FBXO3	-10.41	12	-2.22	0.0134	326	0.738	0.987	17731	1
HSP90AB1	-10.4	12	-2.21	0.0134	327	0.738	0.987	17730	1
C15orf61	-10.4	12	-2.21	0.0135	328	0.738	0.987	17729	1
TUSC2	-10.39	12	-2.21	0.0135	329	0.738	0.987	17728	1
TROAP	-10.39	12	-2.21	0.0135	330	0.738	0.986	17727	1
EIF4H	-10.39	12	-2.21	0.0135	331	0.738	0.986	17726	1
NASP	-10.38	12	-2.21	0.0136	332	0.741	0.986	17725	1
VPS36	-10.38	12	-2.21	0.0137	333	0.741	0.986	17724	1
CDKL4	-10.37	12	-2.2	0.0137	334	0.741	0.986	17723	1
EXOC2	-10.37	12	-2.2	0.0137	335	0.741	0.986	17722	1
AGPAT6	-10.35	12	-2.2	0.0139	336	0.744	0.986	17721	1
CLEC14A	-10.34	12	-2.2	0.0139	337	0.744	0.986	17720	1
ATG3	-10.34	12	-2.2	0.0139	338	0.744	0.986	17719	1
LIG4	-10.33	12	-2.2	0.014	339	0.747	0.986	17718	1
ENY2	-10.33	12	-2.2	0.0141	340	0.747	0.986	17717	1
DPPA4	-10.32	12	-2.19	0.0142	341	0.748	0.986	17716	1
TTC39A	-10.32	12	-2.19	0.0142	342	0.748	0.986	17715	1
C14orf164	-10.31	12	-2.19	0.0142	343	0.749	0.986	17714	1
PARD6G	-10.3	12	-2.19	0.0143	344	0.752	0.986	17713	1
WDR25	-10.29	12	-2.19	0.0144	345	0.755	0.986	17712	1
MAN1A2	-10.28	12	-2.18	0.0145	346	0.756	0.986	17711	1
HSPA8	-10.25	12	-2.18	0.0148	347	0.769	0.985	17710	1
NCBP1	-10.23	12	-2.17	0.015	348	0.778	0.985	17709	1
DAP3	-10.22	12	-2.17	0.015	349	0.778	0.985	17708	1
PPP2CA	-10.21	12	-2.17	0.0151	350	0.781	0.985	17707	1
C1orf43	-10.21	12	-2.17	0.0152	351	0.782	0.985	17706	1
CT47B1	-10.18	12	-2.16	0.0154	352	0.788	0.985	17705	1
SHISA3	-10.17	12	-2.16	0.0155	353	0.788	0.985	17704	1
CAND2	-10.17	12	-2.16	0.0155	354	0.788	0.984	17703	1
CNOT4	-10.17	12	-2.16	0.0155	355	0.788	0.984	17702	1
KAT6A	-10.17	12	-2.16	0.0156	356	0.788	0.984	17701	1
CMA1	-10.17	12	-2.15	0.0156	357	0.788	0.984	17700	1
SUDS3	-10.15	12	-2.15	0.0157	358	0.791	0.984	17699	1
TAPT1	-10.15	12	-2.15	0.0157	359	0.791	0.984	17698	1
CCR2	-10.13	12	-2.15	0.0159	360	0.792	0.984	17697	1
DDX53	-10.13	12	-2.15	0.0159	361	0.792	0.984	17696	1
GIMAP8	-10.13	12	-2.15	0.0159	362	0.792	0.984	17695	1
FBXL2	-10.13	12	-2.15	0.0159	363	0.792	0.984	17694	1
FAM135A	-10.1	12	-2.14	0.0162	364	0.802	0.984	17693	1
GNAI2	-10.1	12	-2.14	0.0162	365	0.802	0.984	17692	1
ATP6V0C	-10.09	12	-2.14	0.0163	366	0.803	0.984	17691	1
ATP6V1B2	-10.09	12	-2.14	0.0163	367	0.803	0.984	17690	1
ING3	-10.08	12	-2.14	0.0164	368	0.803	0.984	17689	1
PTN	-10.08	12	-2.13	0.0164	369	0.803	0.984	17688	1
EWSR1	-10.07	12	-2.13	0.0165	370	0.803	0.984	17687	1
SMOC1	-10.07	12	-2.13	0.0165	371	0.803	0.983	17686	1
PSEN1	-10.07	12	-2.13	0.0166	372	0.803	0.983	17685	1
DR1	-10.06	12	-2.13	0.0166	373	0.804	0.983	17684	1
SOD1	-10.03	12	-2.12	0.0169	374	0.815	0.983	17683	1
OR11A1	-10.02	12	-2.12	0.017	375	0.82	0.983	17682	1
RBBP7	-10	12	-2.11	0.0173	376	0.829	0.983	17681	1
RFK	-9.97	12	-2.11	0.0176	377	0.841	0.982	17680	1
CIB1	-9.96	12	-2.11	0.0176	378	0.841	0.982	17679	1
PIK3CG	-9.96	12	-2.1	0.0177	379	0.841	0.982	17678	1
SETD1A	-9.96	12	-2.1	0.0177	380	0.841	0.982	17677	1
ARGLU1	-9.95	12	-2.1	0.0178	381	0.841	0.982	17676	1
RCOR3	-9.94	12	-2.1	0.0178	382	0.841	0.982	17675	1
ZBTB38	-9.94	12	-2.1	0.0179	383	0.841	0.982	17674	1
NELL2	-9.94	12	-2.1	0.0179	384	0.841	0.982	17673	1
ASH2L	-9.94	12	-2.1	0.0179	385	0.841	0.982	17672	1
HHLA2	-9.92	12	-2.09	0.0181	386	0.848	0.982	17671	1
CYP8B1	-9.91	12	-2.09	0.0182	387	0.849	0.982	17670	1
WFDC6	-9.9	12	-2.09	0.0183	388	0.85	0.982	17669	1
C1orf194	-9.9	12	-2.09	0.0183	389	0.851	0.982	17668	1
ANKZF1	-9.89	12	-2.09	0.0184	390	0.851	0.982	17667	1
RPRD1B	-9.88	12	-2.09	0.0185	391	0.854	0.982	17666	1
RABIF	-9.88	12	-2.08	0.0186	392	0.854	0.981	17665	1
FARP2	-9.87	12	-2.08	0.0186	393	0.854	0.981	17664	1
HSPA13	-9.87	12	-2.08	0.0187	394	0.854	0.981	17663	1
SETDB2	-9.86	12	-2.08	0.0188	395	0.854	0.981	17662	1
C22orf24	-9.86	12	-2.08	0.0188	396	0.854	0.981	17661	1
TM9SF4	-9.85	12	-2.08	0.0188	397	0.854	0.981	17660	1
MRPL10	-9.85	12	-2.08	0.0188	398	0.854	0.981	17659	1
CSDE1	-9.85	12	-2.08	0.0189	399	0.854	0.981	17658	1
TTC28	-9.84	12	-2.08	0.019	400	0.854	0.981	17657	1
CRP	-9.84	12	-2.08	0.019	401	0.854	0.981	17656	1
SEC22C	-9.83	12	-2.07	0.0191	402	0.859	0.981	17655	1
MCM3AP	-9.82	12	-2.07	0.0192	403	0.859	0.981	17654	1
UBE2W	-9.81	12	-2.07	0.0193	404	0.86	0.981	17653	1
CCR3	-9.81	12	-2.07	0.0193	405	0.86	0.981	17652	1
SMIM4	-9.81	12	-2.07	0.0194	406	0.862	0.981	17651	1
XRCC2	-9.79	12	-2.06	0.0196	407	0.867	0.98	17650	1
EPHA3	-9.79	12	-2.06	0.0196	408	0.868	0.98	17649	1
DNAJC6	-9.78	12	-2.06	0.0197	409	0.868	0.98	17648	1
CFL1	-9.78	12	-2.06	0.0197	410	0.868	0.98	17647	1
THSD7A	-9.77	12	-2.06	0.0198	411	0.868	0.98	17646	1
KCNN1	-9.77	12	-2.06	0.0199	412	0.869	0.98	17645	1
PRPF40A	-9.76	12	-2.06	0.0199	413	0.869	0.98	17644	1
GAD1	-9.76	12	-2.06	0.0199	414	0.869	0.98	17643	1
ZNF189	-9.75	12	-2.05	0.02	415	0.871	0.98	17642	1
SLC11A2	-9.74	12	-2.05	0.0202	416	0.875	0.98	17641	1
DUOX2	-9.73	12	-2.05	0.0203	417	0.879	0.98	17640	1
MYL3	-9.72	12	-2.05	0.0204	418	0.879	0.98	17639	1
CECR6	-9.72	12	-2.05	0.0204	419	0.879	0.98	17638	1
NDOR1	-9.72	12	-2.04	0.0205	420	0.88	0.98	17637	1
KCNA3	-9.7	12	-2.04	0.0206	421	0.881	0.979	17636	1
TXLNA	-9.7	12	-2.04	0.0206	422	0.881	0.979	17635	1
IQGAP1	-9.7	12	-2.04	0.0206	423	0.881	0.979	17634	1
FBXW7	-9.67	12	-2.03	0.021	424	0.894	0.979	17633	1
VBP1	-9.67	12	-2.03	0.021	425	0.894	0.979	17632	1
ATP6V1G3	-9.66	12	-2.03	0.0211	426	0.895	0.979	17631	1
ARMC7	-9.66	12	-2.03	0.0212	427	0.895	0.979	17630	1
YEATS4	-9.65	12	-2.03	0.0213	428	0.895	0.979	17629	1
BIVM	-9.65	12	-2.03	0.0213	429	0.895	0.979	17628	1
UROC1	-9.64	12	-2.03	0.0214	430	0.9	0.979	17627	1
SBNO1	-9.63	12	-2.02	0.0215	431	0.9	0.979	17626	1
PRELP	-9.61	12	-2.02	0.0217	432	0.905	0.978	17625	1
PNP	-9.61	12	-2.02	0.0218	433	0.905	0.978	17624	1
C4orf21	-9.61	12	-2.02	0.0218	434	0.905	0.978	17623	1
LRRC4B	-9.61	12	-2.02	0.0218	435	0.905	0.978	17622	1
ALG13	-9.6	12	-2.02	0.0219	436	0.906	0.978	17621	1
RUSC1	-9.6	12	-2.01	0.022	437	0.906	0.978	17620	1
CCNL2	-9.59	12	-2.01	0.022	438	0.906	0.978	17619	1
PBX1	-9.59	12	-2.01	0.022	439	0.906	0.978	17618	1
COLEC11	-9.58	12	-2.01	0.0221	440	0.908	0.978	17617	1
GLMN	-9.57	12	-2.01	0.0223	441	0.909	0.978	17616	1
ADAMTSL4-AS1	-9.57	12	-2.01	0.0223	442	0.909	0.978	17615	1
DDX11	-9.57	12	-2.01	0.0223	443	0.909	0.978	17614	1
OPTN	-9.56	12	-2.01	0.0224	444	0.91	0.978	17613	1
BAZ1B	-9.55	12	-2	0.0225	445	0.91	0.977	17612	1
DISP1	-9.55	12	-2	0.0225	446	0.91	0.977	17611	1
NAA50	-9.54	12	-2	0.0226	447	0.91	0.977	17610	1
PCDHGB6	-9.54	12	-2	0.0226	448	0.91	0.977	17609	1
CNNM3	-9.54	12	-2	0.0226	449	0.91	0.977	17608	1
SRP14	-9.54	12	-2	0.0227	450	0.91	0.977	17607	1
TNFSF18	-9.53	12	-2	0.0228	451	0.91	0.977	17606	1
GCFC2	-9.52	12	-2	0.0229	452	0.91	0.977	17605	1
OR7G1	-9.52	12	-2	0.0229	453	0.91	0.977	17604	1
DICER1	-9.52	12	-2	0.0229	454	0.91	0.977	17603	1
PRKRIR	-8.24	9	-2	0.023	455	0.91	0.977	17602	1
KPNA4	-9.51	12	-1.99	0.0231	456	0.91	0.977	17601	1
DDHD1	-9.51	12	-1.99	0.0231	457	0.91	0.977	17600	1
MAB21L1	-9.51	12	-1.99	0.0231	458	0.91	0.977	17599	1
DNAH12	-9.51	12	-1.99	0.0231	459	0.91	0.977	17598	1
TNC	-9.5	12	-1.99	0.0233	460	0.91	0.977	17597	1
GALNT15	-9.49	12	-1.99	0.0233	461	0.91	0.977	17596	1
ATP6V1D	-9.49	12	-1.99	0.0233	462	0.91	0.977	17595	1
TSPAN7	-9.49	12	-1.99	0.0234	463	0.91	0.977	17594	1
MITD1	-9.48	12	-1.99	0.0234	464	0.91	0.977	17593	1
ZIM3	-9.48	12	-1.99	0.0234	465	0.91	0.977	17592	1
ZFP36L1	-9.48	12	-1.99	0.0235	466	0.91	0.977	17591	1
GON4L	-9.48	12	-1.99	0.0235	467	0.91	0.976	17590	1
FKBP6	-9.47	12	-1.98	0.0236	468	0.91	0.976	17589	1
MTERF	-9.47	12	-1.98	0.0237	469	0.91	0.976	17588	1
NMNAT2	-9.46	12	-1.98	0.0237	470	0.91	0.976	17587	1
CDC42SE1	-9.46	12	-1.98	0.0238	471	0.91	0.976	17586	1
RNF10	-9.46	12	-1.98	0.0238	472	0.91	0.976	17585	1
TOMM20L	-9.42	12	-1.97	0.0243	473	0.924	0.976	17584	1
DCLRE1B	-9.42	12	-1.97	0.0243	474	0.924	0.976	17583	1
CHRDL2	-9.42	12	-1.97	0.0243	475	0.924	0.976	17582	1
SMG6	-9.41	12	-1.97	0.0244	476	0.924	0.976	17581	1
C7orf55-LUC7L2	-9.41	12	-1.97	0.0245	477	0.924	0.976	17580	1
MAP3K2	-9.41	12	-1.97	0.0245	478	0.924	0.975	17579	1
WRAP73	-9.4	12	-1.97	0.0246	479	0.924	0.975	17578	1
LTN1	-9.4	12	-1.97	0.0247	480	0.924	0.975	17577	1
SMIM8	-6.64	6	-1.97	0.0247	481	0.924	0.975	17576	1
MSH6	-9.39	12	-1.96	0.0247	482	0.924	0.975	17575	1
SDK1	-9.39	12	-1.96	0.0247	483	0.924	0.975	17574	1
DDA1	-9.39	12	-1.96	0.0248	484	0.924	0.975	17573	1
ZC3H15	-9.38	12	-1.96	0.0249	485	0.927	0.975	17572	1
LRRC42	-9.36	12	-1.96	0.0252	486	0.938	0.975	17571	1
TARSL2	-9.35	12	-1.95	0.0253	487	0.939	0.975	17570	1
WASF1	-9.35	12	-1.95	0.0254	488	0.939	0.975	17569	1
C5orf27	-9.34	12	-1.95	0.0255	489	0.94	0.974	17568	1
PAPD4	-9.34	12	-1.95	0.0255	490	0.94	0.974	17567	1
ETV3	-9.32	12	-1.95	0.0257	491	0.94	0.974	17566	1
MORC2	-9.32	12	-1.95	0.0257	492	0.94	0.974	17565	1
DAGLB	-9.32	12	-1.95	0.0258	493	0.94	0.974	17564	1
FAM228B	-9.31	12	-1.94	0.026	494	0.94	0.974	17563	1
GCG	-9.3	12	-1.94	0.026	495	0.94	0.974	17562	1
CCNL1	-9.3	12	-1.94	0.026	496	0.94	0.974	17561	1
NRG4	-9.3	12	-1.94	0.0261	497	0.94	0.974	17560	1
RFT1	-9.3	12	-1.94	0.0261	498	0.94	0.974	17559	1
SEPT3	-9.29	12	-1.94	0.0262	499	0.94	0.974	17558	1
THG1L	-9.29	12	-1.94	0.0262	500	0.94	0.974	17557	1
AKT2	-9.29	12	-1.94	0.0262	501	0.94	0.974	17556	1
SEPT10	-9.29	12	-1.94	0.0262	502	0.94	0.974	17555	1
HYAL3	-9.28	12	-1.94	0.0263	503	0.94	0.974	17554	1
CEBPE	-9.28	12	-1.94	0.0263	504	0.94	0.974	17553	1
SULF2	-9.28	12	-1.94	0.0264	505	0.94	0.974	17552	1
SLFN13	-9.28	12	-1.94	0.0264	506	0.94	0.974	17551	1
ATG9A	-9.28	12	-1.94	0.0264	507	0.94	0.974	17550	1
N6AMT1	-9.27	12	-1.94	0.0264	508	0.94	0.974	17549	1
DHFR	-8.03	9	-1.93	0.0265	509	0.941	0.973	17548	1
CDC42BPB	-9.26	12	-1.93	0.0267	510	0.944	0.973	17547	1
FAM163A	-9.26	12	-1.93	0.0267	511	0.944	0.973	17546	1
CMTM5	-9.25	12	-1.93	0.0268	512	0.944	0.973	17545	1
HTRA4	-9.24	12	-1.93	0.0269	513	0.947	0.973	17544	1
ZNF223	-9.23	12	-1.93	0.0271	514	0.95	0.973	17543	1
NAALAD2	-9.23	12	-1.93	0.0271	515	0.95	0.973	17542	1
UCHL3	-9.22	12	-1.92	0.0272	516	0.953	0.973	17541	1
RARB	-9.21	12	-1.92	0.0274	517	0.956	0.973	17540	1
TMEM185B	-9.21	12	-1.92	0.0275	518	0.958	0.973	17539	1
TTF1	-9.2	12	-1.92	0.0276	519	0.959	0.972	17538	1
CASK	-9.2	12	-1.92	0.0276	520	0.959	0.972	17537	1
TFG	-9.19	12	-1.92	0.0277	521	0.959	0.972	17536	1
ORC2	-9.19	12	-1.91	0.0278	522	0.962	0.972	17535	1
NRXN1	-9.18	12	-1.91	0.0279	523	0.964	0.972	17534	1
STX18	-9.17	12	-1.91	0.028	524	0.965	0.972	17533	1
RND3	-9.17	12	-1.91	0.0281	525	0.966	0.972	17532	1
GRM6	-9.16	12	-1.91	0.0282	526	0.968	0.972	17531	1
RNF2	-9.16	12	-1.91	0.0282	527	0.968	0.972	17530	1
SLC39A2	-9.15	12	-1.9	0.0284	528	0.969	0.972	17529	1
KAT2A	-9.14	12	-1.9	0.0285	529	0.969	0.972	17528	1
ASTL	-9.14	12	-1.9	0.0285	530	0.969	0.972	17527	1
SEC23A	-9.14	12	-1.9	0.0285	531	0.969	0.971	17526	1
SYNE3	-9.14	12	-1.9	0.0285	532	0.969	0.971	17525	1
ATG7	-9.14	12	-1.9	0.0286	533	0.969	0.971	17524	1
SYNDIG1L	-9.13	12	-1.9	0.0287	534	0.969	0.971	17523	1
SH3BP5	-9.12	12	-1.9	0.0288	535	0.971	0.971	17522	1
RBPMS2	-9.12	12	-1.9	0.0288	536	0.971	0.971	17521	1
LHCGR	-9.1	12	-1.89	0.0292	537	0.976	0.971	17520	1
DIO1	-9.1	12	-1.89	0.0292	538	0.976	0.971	17519	1
KDSR	-9.1	12	-1.89	0.0292	539	0.976	0.971	17518	1
GNB1L	-9.1	12	-1.89	0.0292	540	0.976	0.971	17517	1
PCBP2	-9.09	12	-1.89	0.0293	541	0.977	0.971	17516	1
GPRASP2	-9.07	12	-1.89	0.0296	542	0.977	0.97	17515	1
CENPM	-9.07	12	-1.89	0.0297	543	0.977	0.97	17514	1
NHLRC2	-9.07	12	-1.89	0.0297	544	0.977	0.97	17513	1
CYGB	-9.07	12	-1.88	0.0297	545	0.977	0.97	17512	1
SLC25A25	-9.06	12	-1.88	0.0298	546	0.977	0.97	17511	1
GORASP1	-9.06	12	-1.88	0.0299	547	0.977	0.97	17510	1
UAP1L1	-9.05	12	-1.88	0.0301	548	0.977	0.97	17509	1
PLOD2	-9.04	12	-1.88	0.0302	549	0.977	0.97	17508	1
ZNF615	-9.04	12	-1.88	0.0302	550	0.977	0.97	17507	1
ACPP	-9.03	12	-1.88	0.0303	551	0.977	0.97	17506	1
PLEKHF1	-9.03	12	-1.88	0.0303	552	0.977	0.97	17505	1
DIRAS2	-9.03	12	-1.88	0.0303	553	0.977	0.97	17504	1
HMGN3	-9.02	12	-1.87	0.0305	554	0.977	0.969	17503	1
MRPS5	-9.01	12	-1.87	0.0306	555	0.977	0.969	17502	1
SORCS2	-9.01	12	-1.87	0.0306	556	0.977	0.969	17501	1
TSEN34	-9.01	12	-1.87	0.0306	557	0.977	0.969	17500	1
C17orf53	-9	12	-1.87	0.0308	558	0.977	0.969	17499	1
PSMC3	-9	12	-1.87	0.0309	559	0.977	0.969	17498	1
MED26	-9	12	-1.87	0.0309	560	0.977	0.969	17497	1
BRAP	-9	12	-1.87	0.0309	561	0.977	0.969	17496	1
CDC25C	-9	12	-1.87	0.0309	562	0.977	0.969	17495	1
NUP205	-8.99	12	-1.87	0.031	563	0.977	0.969	17494	1
GEMIN5	-8.99	12	-1.87	0.031	564	0.977	0.969	17493	1
P4HA3	-8.99	12	-1.87	0.031	565	0.977	0.969	17492	1
UFD1L	-8.99	12	-1.87	0.031	566	0.977	0.969	17491	1
RBFA	-8.99	12	-1.86	0.0311	567	0.977	0.969	17490	1
XRCC6BP1	-8.98	12	-1.86	0.0311	568	0.977	0.969	17489	1
CNGA3	-8.98	12	-1.86	0.0312	569	0.977	0.969	17488	1
EID2	-8.98	12	-1.86	0.0312	570	0.977	0.969	17487	1
AKR1B10	-8.98	12	-1.86	0.0312	571	0.977	0.969	17486	1
SRPRB	-8.98	12	-1.86	0.0313	572	0.977	0.969	17485	1
TDP1	-8.98	12	-1.86	0.0313	573	0.977	0.969	17484	1
C20orf62	-8.97	12	-1.86	0.0313	574	0.977	0.969	17483	1
TSHZ2	-8.97	12	-1.86	0.0314	575	0.977	0.969	17482	1
METTL12	-8.97	12	-1.86	0.0314	576	0.977	0.969	17481	1
DLG1	-8.97	12	-1.86	0.0315	577	0.977	0.969	17480	1
GEMIN4	-8.97	12	-1.86	0.0315	578	0.977	0.969	17479	1
SNUPN	-8.96	12	-1.86	0.0315	579	0.977	0.969	17478	1
LTF	-8.96	12	-1.86	0.0316	580	0.977	0.968	17477	1
E2F4	-8.95	12	-1.86	0.0317	581	0.977	0.968	17476	1
DENND3	-8.95	12	-1.86	0.0317	582	0.977	0.968	17475	1
DCAF12L1	-8.95	12	-1.86	0.0317	583	0.977	0.968	17474	1
FBXW11	-8.95	12	-1.86	0.0317	584	0.977	0.968	17473	1
NEK10	-8.95	12	-1.86	0.0318	585	0.977	0.968	17472	1
C15orf60	-8.95	12	-1.85	0.0318	586	0.977	0.968	17471	1
HYPK	-8.94	12	-1.85	0.0318	587	0.977	0.968	17470	1
ERCC3	-8.94	12	-1.85	0.032	588	0.977	0.968	17469	1
ICK	-8.93	12	-1.85	0.0321	589	0.977	0.968	17468	1
PLA2G3	-8.93	12	-1.85	0.0321	590	0.977	0.968	17467	1
TMEM108	-8.92	12	-1.85	0.0322	591	0.977	0.968	17466	1
ARID2	-8.92	12	-1.85	0.0323	592	0.977	0.968	17465	1
MRGPRG	-8.91	12	-1.85	0.0323	593	0.977	0.968	17464	1
DNAJC13	-8.91	12	-1.85	0.0324	594	0.977	0.968	17463	1
ZMYND10	-8.91	12	-1.85	0.0325	595	0.977	0.967	17462	1
CASP14	-8.9	12	-1.84	0.0326	596	0.977	0.967	17461	1
CCDC73	-8.9	12	-1.84	0.0326	597	0.977	0.967	17460	1
SMIM15	-7.7	9	-1.84	0.0327	598	0.977	0.967	17459	1
TMEM138	-8.89	12	-1.84	0.0327	599	0.977	0.967	17458	1
CFHR5	-8.89	12	-1.84	0.0328	600	0.977	0.967	17457	1
CEACAM19	-8.89	12	-1.84	0.0328	601	0.977	0.967	17456	1
SERINC2	-8.88	12	-1.84	0.0329	602	0.977	0.967	17455	1
TMEM199	-8.88	12	-1.84	0.0331	603	0.977	0.967	17454	1
GTF3C4	-8.88	12	-1.84	0.0331	604	0.977	0.967	17453	1
UBE2D2	-8.87	12	-1.84	0.0331	605	0.977	0.967	17452	1
PGM1	-8.85	12	-1.83	0.0336	606	0.977	0.966	17451	1
CBX6	-8.84	12	-1.83	0.0336	607	0.977	0.966	17450	1
PURA	-8.84	12	-1.83	0.0337	608	0.977	0.966	17449	1
HESX1	-8.83	12	-1.83	0.0339	609	0.977	0.966	17448	1
MOBP	-8.83	12	-1.83	0.0339	610	0.977	0.966	17447	1
ZBED2	-8.83	12	-1.83	0.0339	611	0.977	0.966	17446	1
CLCNKA	-8.82	12	-1.82	0.0341	612	0.977	0.966	17445	1
IGSF3	-8.82	12	-1.82	0.0341	613	0.977	0.966	17444	1
MEX3A	-8.81	12	-1.82	0.0342	614	0.977	0.966	17443	1
CGN	-8.81	12	-1.82	0.0342	615	0.977	0.966	17442	1
SMPDL3B	-8.81	12	-1.82	0.0343	616	0.977	0.966	17441	1
RGS13	-8.81	12	-1.82	0.0343	617	0.977	0.966	17440	1
CYP27C1	-8.8	12	-1.82	0.0344	618	0.977	0.966	17439	1
MTMR3	-8.8	12	-1.82	0.0345	619	0.977	0.966	17438	1
HOOK1	-8.8	12	-1.82	0.0345	620	0.977	0.965	17437	1
WARS	-8.8	12	-1.82	0.0345	621	0.977	0.965	17436	1
DYNC1LI1	-8.79	12	-1.82	0.0346	622	0.977	0.965	17435	1
EXOC8	-8.79	12	-1.82	0.0346	623	0.977	0.965	17434	1
CDH8	-8.79	12	-1.82	0.0347	624	0.977	0.965	17433	1
WBSCR27	-8.79	12	-1.82	0.0347	625	0.977	0.965	17432	1
APBB3	-8.78	12	-1.81	0.0348	626	0.977	0.965	17431	1
KIF5C	-8.78	12	-1.81	0.0348	627	0.977	0.965	17430	1
KIAA1671	-8.77	12	-1.81	0.035	628	0.977	0.965	17429	1
TAF7L	-8.77	12	-1.81	0.0351	629	0.977	0.965	17428	1
KIF23	-8.76	12	-1.81	0.0352	630	0.977	0.965	17427	1
ZNF283	-8.76	12	-1.81	0.0352	631	0.977	0.965	17426	1
OR6K2	-8.76	12	-1.81	0.0352	632	0.977	0.965	17425	1
TARDBP	-8.76	12	-1.81	0.0353	633	0.977	0.965	17424	1
EMC6	-8.76	12	-1.81	0.0353	634	0.977	0.965	17423	1
BAAT	-8.75	12	-1.81	0.0353	635	0.977	0.965	17422	1
FNDC9	-8.75	12	-1.81	0.0354	636	0.977	0.965	17421	1
C11orf54	-8.74	12	-1.8	0.0355	637	0.977	0.964	17420	1
UBQLN4	-8.74	12	-1.8	0.0356	638	0.977	0.964	17419	1
LHFPL3	-8.73	12	-1.8	0.0358	639	0.977	0.964	17418	1
TIGD6	-8.73	12	-1.8	0.0358	640	0.977	0.964	17417	1
DOCK4	-8.72	12	-1.8	0.0359	641	0.977	0.964	17416	1
CCDC115	-8.72	12	-1.8	0.0359	642	0.977	0.964	17415	1
ZBTB17	-8.72	12	-1.8	0.036	643	0.977	0.964	17414	1
EBF2	-8.72	12	-1.8	0.036	644	0.977	0.964	17413	1
ANGPTL5	-8.72	12	-1.8	0.036	645	0.977	0.964	17412	1
HEATR2	-8.71	12	-1.8	0.0361	646	0.977	0.964	17411	1
DDX41	-8.71	12	-1.8	0.0361	647	0.977	0.964	17410	1
KIAA1407	-8.71	12	-1.8	0.0361	648	0.977	0.964	17409	1
OS9	-8.71	12	-1.8	0.0362	649	0.977	0.964	17408	1
SPATA6	-8.7	12	-1.8	0.0363	650	0.977	0.964	17407	1
PPAPDC3	-8.7	12	-1.79	0.0363	651	0.977	0.964	17406	1
MCTS1	-8.7	12	-1.79	0.0364	652	0.977	0.964	17405	1
PPM1K	-8.7	12	-1.79	0.0365	653	0.977	0.964	17404	1
SUN2	-8.69	12	-1.79	0.0365	654	0.977	0.964	17403	1
DMAP1	-8.69	12	-1.79	0.0365	655	0.977	0.963	17402	1
CTTN	-8.69	12	-1.79	0.0365	656	0.977	0.963	17401	1
TRPT1	-8.69	12	-1.79	0.0366	657	0.977	0.963	17400	1
C1orf95	-8.69	12	-1.79	0.0366	658	0.977	0.963	17399	1
ATP6V1C1	-8.68	12	-1.79	0.0367	659	0.977	0.963	17398	1
CSE1L	-8.68	12	-1.79	0.0368	660	0.977	0.963	17397	1
CWC22	-8.68	12	-1.79	0.0368	661	0.977	0.963	17396	1
IGFBP5	-8.67	12	-1.79	0.0369	662	0.977	0.963	17395	1
MRGBP	-8.67	12	-1.79	0.0369	663	0.977	0.963	17394	1
PDRG1	-8.66	12	-1.79	0.0371	664	0.977	0.963	17393	1
ADORA1	-8.66	12	-1.78	0.0372	665	0.977	0.963	17392	1
FAM172A	-8.65	12	-1.78	0.0373	666	0.977	0.963	17391	0.999
FAM161A	-8.65	12	-1.78	0.0374	667	0.977	0.963	17390	0.999
FUBP1	-8.65	12	-1.78	0.0374	668	0.977	0.963	17389	0.999
RRM2	-8.64	12	-1.78	0.0375	669	0.977	0.962	17388	0.999
USP25	-8.64	12	-1.78	0.0376	670	0.977	0.962	17387	0.999
ZER1	-8.63	12	-1.78	0.0377	671	0.977	0.962	17386	0.999
PPP2R5E	-8.63	12	-1.78	0.0378	672	0.977	0.962	17385	0.999
SLC20A2	-8.63	12	-1.78	0.0378	673	0.977	0.962	17384	0.999
VPS13A	-8.62	12	-1.78	0.0379	674	0.977	0.962	17383	0.999
MIF4GD	-8.62	12	-1.78	0.0379	675	0.977	0.962	17382	0.999
ZMYM6	-8.62	12	-1.77	0.038	676	0.977	0.962	17381	0.999
LRRC46	-8.62	12	-1.77	0.038	677	0.977	0.962	17380	0.999
EIF3M	-8.62	12	-1.77	0.038	678	0.977	0.962	17379	0.999
LAYN	-8.61	12	-1.77	0.0382	679	0.977	0.962	17378	0.999
FNBP4	-8.61	12	-1.77	0.0382	680	0.977	0.962	17377	0.999
MLXIP	-8.61	12	-1.77	0.0382	681	0.977	0.962	17376	0.999
HAVCR2	-8.59	12	-1.77	0.0385	682	0.977	0.962	17375	0.999
PRRG3	-8.59	12	-1.77	0.0385	683	0.977	0.961	17374	0.999
SMARCC1	-8.59	12	-1.77	0.0386	684	0.977	0.961	17373	0.999
CELA2B	-8.59	12	-1.77	0.0386	685	0.977	0.961	17372	0.999
KRBOX1	-8.59	12	-1.77	0.0386	686	0.977	0.961	17371	0.999
HOXB13	-8.58	12	-1.77	0.0387	687	0.977	0.961	17370	0.999
KCNJ4	-8.58	12	-1.76	0.0388	688	0.977	0.961	17369	0.999
CMSS1	-8.58	12	-1.76	0.0389	689	0.977	0.961	17368	0.999
ZNF90	-8.57	12	-1.76	0.0389	690	0.977	0.961	17367	0.999
PECR	-8.57	12	-1.76	0.039	691	0.977	0.961	17366	0.999
TBCA	-8.56	12	-1.76	0.0391	692	0.977	0.961	17365	0.999
DNAJB9	-8.56	12	-1.76	0.0391	693	0.977	0.961	17364	0.999
CD1B	-8.56	12	-1.76	0.0392	694	0.977	0.961	17363	0.999
NTSR2	-8.56	12	-1.76	0.0392	695	0.977	0.961	17362	0.999
CEP63	-8.56	12	-1.76	0.0392	696	0.977	0.961	17361	0.999
SIL1	-8.56	12	-1.76	0.0392	697	0.977	0.961	17360	0.999
HSPH1	-8.56	12	-1.76	0.0393	698	0.977	0.961	17359	0.999
GUCA1C	-8.56	12	-1.76	0.0393	699	0.977	0.961	17358	0.999
FBXO9	-8.55	12	-1.76	0.0394	700	0.977	0.961	17357	0.999
FBXO39	-8.55	12	-1.76	0.0394	701	0.977	0.961	17356	0.999
RNF4	-8.54	12	-1.76	0.0395	702	0.977	0.96	17355	0.999
SLC35A3	-8.54	12	-1.76	0.0395	703	0.977	0.96	17354	0.999
RNF19B	-8.54	12	-1.76	0.0396	704	0.977	0.96	17353	0.999
TRAM1L1	-8.53	12	-1.75	0.0399	705	0.977	0.96	17352	0.999
C1orf227	-8.53	12	-1.75	0.0399	706	0.977	0.96	17351	0.999
EIF3L	-8.52	12	-1.75	0.04	707	0.977	0.96	17350	0.999
PTGDR	-8.52	12	-1.75	0.04	708	0.977	0.96	17349	0.999
KNG1	-8.52	12	-1.75	0.0401	709	0.977	0.96	17348	0.999
TMPRSS6	-8.52	12	-1.75	0.0401	710	0.977	0.96	17347	0.999
C1orf112	-8.52	12	-1.75	0.0401	711	0.977	0.96	17346	0.999
SF3B4	-8.51	12	-1.75	0.0402	712	0.977	0.96	17345	0.999
GLI4	-8.5	12	-1.75	0.0404	713	0.977	0.96	17344	0.999
CHCHD5	-8.5	12	-1.74	0.0405	714	0.977	0.96	17343	0.999
NBAS	-8.49	12	-1.74	0.0406	715	0.977	0.959	17342	0.999
HHAT	-8.49	12	-1.74	0.0407	716	0.977	0.959	17341	0.999
GMPPB	-8.48	12	-1.74	0.0409	717	0.977	0.959	17340	0.999
TMEM17	-8.48	12	-1.74	0.0409	718	0.977	0.959	17339	0.999
TRIM28	-8.48	12	-1.74	0.041	719	0.977	0.959	17338	0.999
YOD1	-8.47	12	-1.74	0.0412	720	0.977	0.959	17337	0.999
TSPYL6	-8.47	12	-1.74	0.0412	721	0.977	0.959	17336	0.999
USP33	-8.46	12	-1.74	0.0413	722	0.977	0.959	17335	0.999
VGLL4	-8.46	12	-1.74	0.0413	723	0.977	0.959	17334	0.999
ALDH9A1	-8.46	12	-1.73	0.0414	724	0.977	0.959	17333	0.999
GNPDA1	-8.45	12	-1.73	0.0415	725	0.977	0.959	17332	0.999
KLHL40	-8.45	12	-1.73	0.0415	726	0.977	0.958	17331	0.999
METTL13	-8.45	12	-1.73	0.0416	727	0.977	0.958	17330	0.999
CLASRP	-8.45	12	-1.73	0.0416	728	0.977	0.958	17329	0.999
RAB4A	-8.45	12	-1.73	0.0416	729	0.977	0.958	17328	0.999
EREG	-8.45	12	-1.73	0.0416	730	0.977	0.958	17327	0.999
ORC3	-8.45	12	-1.73	0.0417	731	0.977	0.958	17326	0.999
ZBTB7B	-8.44	12	-1.73	0.0417	732	0.977	0.958	17325	0.999
TRIM43	-8.44	12	-1.73	0.0418	733	0.977	0.958	17324	0.999
WDR20	-8.43	12	-1.73	0.0419	734	0.977	0.958	17323	0.999
PDZRN3	-8.43	12	-1.73	0.0419	735	0.977	0.958	17322	0.999
PDE4DIP	-8.43	12	-1.73	0.042	736	0.977	0.958	17321	0.999
ASF1B	-8.43	12	-1.73	0.042	737	0.977	0.958	17320	0.999
VAV3	-8.43	12	-1.73	0.042	738	0.977	0.958	17319	0.999
ASNA1	-8.43	12	-1.73	0.042	739	0.977	0.958	17318	0.999
ZNF790	-8.43	12	-1.73	0.0421	740	0.977	0.958	17317	0.999
RRM1	-8.42	12	-1.73	0.0422	741	0.977	0.958	17316	0.999
ALS2CR11	-8.42	12	-1.73	0.0422	742	0.977	0.958	17315	0.999
OR52I2	-5.95	6	-1.72	0.0423	743	0.977	0.958	17314	0.999
PTPN21	-8.42	12	-1.72	0.0423	744	0.977	0.958	17313	0.999
ZHX2	-8.41	12	-1.72	0.0424	745	0.977	0.958	17312	0.999
C2orf88	-8.41	12	-1.72	0.0424	746	0.977	0.958	17311	0.999
MTA2	-8.41	12	-1.72	0.0424	747	0.977	0.958	17310	0.999
DND1	-8.41	12	-1.72	0.0424	748	0.977	0.958	17309	0.999
UBR3	-8.41	12	-1.72	0.0425	749	0.977	0.958	17308	0.999
HIST1H2BL	-4.2	3	-1.72	0.0426	750	0.977	0.957	17307	0.999
ZNF592	-8.4	12	-1.72	0.0427	751	0.977	0.957	17306	0.999
ZBTB11	-8.4	12	-1.72	0.0427	752	0.977	0.957	17305	0.999
TDRD5	-8.4	12	-1.72	0.0427	753	0.977	0.957	17304	0.999
CCDC23	-5.93	6	-1.72	0.0429	754	0.977	0.957	17303	0.999
OR7G2	-8.38	12	-1.72	0.043	755	0.977	0.957	17302	0.999
C1orf100	-8.38	12	-1.72	0.043	756	0.977	0.957	17301	0.999
NUDCD3	-8.38	12	-1.72	0.0431	757	0.977	0.957	17300	0.999
NNMT	-8.38	12	-1.72	0.0431	758	0.977	0.957	17299	0.999
DHX58	-8.38	12	-1.71	0.0432	759	0.977	0.957	17298	0.999
OR5AS1	-8.37	12	-1.71	0.0433	760	0.977	0.957	17297	0.999
C14orf166	-8.37	12	-1.71	0.0433	761	0.977	0.957	17296	0.999
MYO9A	-8.37	12	-1.71	0.0433	762	0.977	0.957	17295	0.999
VAMP4	-8.37	12	-1.71	0.0433	763	0.977	0.957	17294	0.999
SSU72	-8.37	12	-1.71	0.0434	764	0.977	0.957	17293	0.999
ZNF169	-8.37	12	-1.71	0.0434	765	0.977	0.957	17292	0.999
MORN2	-7.25	9	-1.71	0.0434	766	0.977	0.957	17291	0.999
VSIG10L	-8.36	12	-1.71	0.0435	767	0.977	0.957	17290	0.999
CGRRF1	-8.36	12	-1.71	0.0435	768	0.977	0.956	17289	0.999
OPA1	-8.36	12	-1.71	0.0435	769	0.977	0.956	17288	0.999
SLAMF6	-8.36	12	-1.71	0.0435	770	0.977	0.956	17287	0.999
SASS6	-8.36	12	-1.71	0.0437	771	0.977	0.956	17286	0.999
MED12L	-8.36	12	-1.71	0.0437	772	0.977	0.956	17285	0.999
ARF6	-8.35	12	-1.71	0.0437	773	0.977	0.956	17284	0.999
OXA1L	-8.35	12	-1.71	0.0438	774	0.977	0.956	17283	0.999
MME	-8.34	12	-1.71	0.0439	775	0.977	0.956	17282	0.999
TIMM9	-8.34	12	-1.71	0.044	776	0.977	0.956	17281	0.999
ZNF507	-8.34	12	-1.71	0.044	777	0.977	0.956	17280	0.999
CDK13	-8.34	12	-1.71	0.0441	778	0.977	0.956	17279	0.999
TFIP11	-8.34	12	-1.71	0.0441	779	0.977	0.956	17278	0.999
RAMP1	-8.33	12	-1.7	0.0442	780	0.977	0.956	17277	0.999
LRIF1	-8.33	12	-1.7	0.0442	781	0.977	0.956	17276	0.999
EXOC5	-8.33	12	-1.7	0.0443	782	0.977	0.956	17275	0.999
PUS3	-8.33	12	-1.7	0.0443	783	0.977	0.956	17274	0.999
RNF114	-8.32	12	-1.7	0.0444	784	0.977	0.956	17273	0.999
TTC9	-8.32	12	-1.7	0.0445	785	0.977	0.956	17272	0.999
FOXN2	-8.32	12	-1.7	0.0445	786	0.977	0.955	17271	0.999
MAX	-8.31	12	-1.7	0.0447	787	0.977	0.955	17270	0.999
CCDC18	-8.31	12	-1.7	0.0448	788	0.977	0.955	17269	0.999
PRR14L	-8.3	12	-1.7	0.0448	789	0.977	0.955	17268	0.999
KIF18A	-8.3	12	-1.7	0.0449	790	0.977	0.955	17267	0.999
ZNF219	-8.3	12	-1.7	0.0449	791	0.977	0.955	17266	0.999
RAI2	-8.3	12	-1.7	0.0449	792	0.977	0.955	17265	0.999
MAP2	-8.3	12	-1.7	0.0449	793	0.977	0.955	17264	0.999
SPESP1	-8.3	12	-1.7	0.0449	794	0.977	0.955	17263	0.999
UPK1B	-8.3	12	-1.7	0.0449	795	0.977	0.955	17262	0.999
PCDHB10	-8.3	12	-1.7	0.045	796	0.977	0.955	17261	0.999
PNRC1	-8.3	12	-1.7	0.045	797	0.977	0.955	17260	0.999
PTTG1IP	-8.29	12	-1.69	0.0452	798	0.977	0.955	17259	0.999
ACER3	-8.28	12	-1.69	0.0453	799	0.977	0.955	17258	0.999
ST8SIA4	-8.28	12	-1.69	0.0454	800	0.977	0.955	17257	0.999
RASGRF2	-8.28	12	-1.69	0.0454	801	0.977	0.955	17256	0.999
VAT1	-8.28	12	-1.69	0.0455	802	0.977	0.955	17255	0.999
PGLYRP1	-8.28	12	-1.69	0.0455	803	0.977	0.955	17254	0.999
TAB1	-8.28	12	-1.69	0.0455	804	0.977	0.954	17253	0.999
PTPN3	-8.27	12	-1.69	0.0455	805	0.977	0.954	17252	0.999
HAUS8	-8.27	12	-1.69	0.0455	806	0.977	0.954	17251	0.999
PCNT	-8.27	12	-1.69	0.0456	807	0.977	0.954	17250	0.999
SLC38A9	-8.26	12	-1.69	0.0458	808	0.977	0.954	17249	0.999
RAB6B	-8.26	12	-1.69	0.0459	809	0.977	0.954	17248	0.999
SRF	-8.25	12	-1.68	0.046	810	0.977	0.954	17247	0.999
YTHDC2	-8.25	12	-1.68	0.046	811	0.977	0.954	17246	0.999
LEO1	-8.25	12	-1.68	0.046	812	0.977	0.954	17245	0.999
MAP3K6	-8.25	12	-1.68	0.0462	813	0.977	0.954	17244	0.999
GHDC	-8.24	12	-1.68	0.0464	814	0.977	0.954	17243	0.999
ARID4A	-8.24	12	-1.68	0.0464	815	0.977	0.954	17242	0.999
LARGE	-8.24	12	-1.68	0.0465	816	0.977	0.954	17241	0.999
PIK3IP1	-8.24	12	-1.68	0.0465	817	0.977	0.954	17240	0.999
RLIM	-8.23	12	-1.68	0.0465	818	0.977	0.953	17239	0.999
TMEM161A	-8.23	12	-1.68	0.0466	819	0.977	0.953	17238	0.999
MRRF	-8.23	12	-1.68	0.0466	820	0.977	0.953	17237	0.999
TLR1	-8.23	12	-1.68	0.0467	821	0.977	0.953	17236	0.999
RNF183	-8.23	12	-1.68	0.0467	822	0.977	0.953	17235	0.999
KANK1	-8.22	12	-1.68	0.0467	823	0.977	0.953	17234	0.999
ZNF277	-8.22	12	-1.68	0.0468	824	0.977	0.953	17233	0.999
ZZZ3	-8.21	12	-1.67	0.0471	825	0.977	0.953	17232	0.998
CIAO1	-8.21	12	-1.67	0.0471	826	0.977	0.953	17231	0.998
SUPT6H	-8.21	12	-1.67	0.0472	827	0.977	0.953	17230	0.998
GTPBP8	-8.21	12	-1.67	0.0472	828	0.977	0.953	17229	0.998
PHTF1	-8.2	12	-1.67	0.0473	829	0.977	0.953	17228	0.998
MCM8	-8.2	12	-1.67	0.0474	830	0.977	0.953	17227	0.998
OR14A16	-8.2	12	-1.67	0.0474	831	0.977	0.953	17226	0.998
AQP8	-8.2	12	-1.67	0.0474	832	0.977	0.953	17225	0.998
HMG20A	-8.19	12	-1.67	0.0475	833	0.977	0.953	17224	0.998
RAB8B	-8.19	12	-1.67	0.0475	834	0.977	0.952	17223	0.998
UXS1	-8.19	12	-1.67	0.0476	835	0.977	0.952	17222	0.998
MOGS	-8.19	12	-1.67	0.0476	836	0.977	0.952	17221	0.998
CWC27	-8.19	12	-1.67	0.0477	837	0.977	0.952	17220	0.998
ASZ1	-8.19	12	-1.67	0.0477	838	0.977	0.952	17219	0.998
MAF1	-8.18	12	-1.67	0.0479	839	0.977	0.952	17218	0.998
ZBTB8B	-8.17	12	-1.66	0.048	840	0.977	0.952	17217	0.998
HSPA6	-8.17	12	-1.66	0.0481	841	0.977	0.952	17216	0.998
ZFP91	-8.17	12	-1.66	0.0481	842	0.977	0.952	17215	0.998
TMEM161B	-8.17	12	-1.66	0.0481	843	0.977	0.952	17214	0.998
PPP6C	-8.16	12	-1.66	0.0482	844	0.977	0.952	17213	0.998
FAM185A	-8.16	12	-1.66	0.0482	845	0.977	0.952	17212	0.998
CYP3A7	-8.16	12	-1.66	0.0483	846	0.977	0.952	17211	0.998
CANT1	-8.16	12	-1.66	0.0483	847	0.977	0.952	17210	0.998
SGOL2	-8.15	12	-1.66	0.0485	848	0.977	0.951	17209	0.998
CIR1	-8.15	12	-1.66	0.0487	849	0.977	0.951	17208	0.998
TCTN2	-8.14	12	-1.66	0.0488	850	0.977	0.951	17207	0.998
PPP1R12A	-8.13	12	-1.65	0.049	851	0.977	0.951	17206	0.998
AIM1L	-8.13	12	-1.65	0.049	852	0.977	0.951	17205	0.998
ARL6IP5	-8.13	12	-1.65	0.0491	853	0.977	0.951	17204	0.998
CDCA2	-8.13	12	-1.65	0.0491	854	0.977	0.951	17203	0.998
OR4X2	-8.12	12	-1.65	0.0492	855	0.977	0.951	17202	0.998
SMC3	-8.12	12	-1.65	0.0492	856	0.977	0.951	17201	0.998
TRAPPC4	-8.12	12	-1.65	0.0493	857	0.977	0.951	17200	0.998
GCNT4	-8.11	12	-1.65	0.0495	858	0.977	0.95	17199	0.998
COBLL1	-8.11	12	-1.65	0.0496	859	0.977	0.95	17198	0.998
TLR7	-8.1	12	-1.65	0.0497	860	0.977	0.95	17197	0.998
OR5AU1	-8.1	12	-1.65	0.0498	861	0.977	0.95	17196	0.998
PDCD5	-8.1	12	-1.65	0.0498	862	0.977	0.95	17195	0.998
TTPA	-8.1	12	-1.65	0.0498	863	0.977	0.95	17194	0.998
CPLX4	-8.1	12	-1.65	0.0499	864	0.977	0.95	17193	0.998
DLX3	-8.1	12	-1.65	0.0499	865	0.977	0.95	17192	0.998
PLD5	-8.09	12	-1.65	0.05	866	0.977	0.95	17191	0.998
LY9	-8.09	12	-1.64	0.05	867	0.977	0.95	17190	0.998
CTNNA3	-8.09	12	-1.64	0.05	868	0.977	0.95	17189	0.998
FAM107A	-8.09	12	-1.64	0.0501	869	0.977	0.95	17188	0.998
SATL1	-8.09	12	-1.64	0.0501	870	0.977	0.95	17187	0.998
LNPEP	-8.09	12	-1.64	0.0501	871	0.977	0.95	17186	0.998
SNED1	-8.08	12	-1.64	0.0502	872	0.977	0.95	17185	0.998
EYS	-8.08	12	-1.64	0.0504	873	0.977	0.95	17184	0.998
DDX19B	-8.08	12	-1.64	0.0504	874	0.977	0.95	17183	0.998
HIST1H1D	-8.07	12	-1.64	0.0504	875	0.977	0.95	17182	0.998
MMS19	-8.07	12	-1.64	0.0507	876	0.977	0.949	17181	0.998
OXER1	-8.06	12	-1.64	0.0507	877	0.977	0.949	17180	0.998
PRELID2	-8.06	12	-1.64	0.0508	878	0.977	0.949	17179	0.998
IGBP1	-8.06	12	-1.64	0.0508	879	0.977	0.949	17178	0.998
SUPT5H	-8.06	12	-1.64	0.0509	880	0.977	0.949	17177	0.998
CCNK	-8.05	12	-1.64	0.051	881	0.977	0.949	17176	0.998
IL8	-8.05	12	-1.63	0.0511	882	0.977	0.949	17175	0.998
FAM107B	-8.05	12	-1.63	0.0511	883	0.977	0.949	17174	0.998
POLR3GL	-8.05	12	-1.63	0.0512	884	0.977	0.949	17173	0.998
SMPD4	-8.04	12	-1.63	0.0512	885	0.977	0.949	17172	0.998
LPP	-8.04	12	-1.63	0.0512	886	0.977	0.949	17171	0.998
CLTC	-8.04	12	-1.63	0.0513	887	0.977	0.949	17170	0.998
UBA6	-8.04	12	-1.63	0.0513	888	0.977	0.949	17169	0.998
AMPD1	-8.04	12	-1.63	0.0514	889	0.977	0.949	17168	0.998
RBM43	-8.04	12	-1.63	0.0514	890	0.977	0.949	17167	0.998
ITLN2	-8.04	12	-1.63	0.0514	891	0.977	0.949	17166	0.998
PPP2R3A	-8.04	12	-1.63	0.0514	892	0.977	0.949	17165	0.998
FAM32A	-8.04	12	-1.63	0.0514	893	0.977	0.949	17164	0.998
NCAPG	-8.03	12	-1.63	0.0515	894	0.977	0.949	17163	0.998
SAP130	-8.03	12	-1.63	0.0515	895	0.977	0.948	17162	0.998
WDR92	-8.03	12	-1.63	0.0515	896	0.977	0.948	17161	0.998
SLC25A28	-8.03	12	-1.63	0.0515	897	0.977	0.948	17160	0.998
DSG3	-8.03	12	-1.63	0.0515	898	0.977	0.948	17159	0.998
LMOD1	-8.03	12	-1.63	0.0515	899	0.977	0.948	17158	0.998
EIF2S2	-5.68	6	-1.63	0.0516	900	0.977	0.948	17157	0.998
CDKL5	-8.03	12	-1.63	0.0516	901	0.977	0.948	17156	0.998
IL1R1	-8.03	12	-1.63	0.0517	902	0.977	0.948	17155	0.998
FER	-8.02	12	-1.63	0.0518	903	0.977	0.948	17154	0.998
ZDHHC5	-8.02	12	-1.63	0.0518	904	0.977	0.948	17153	0.998
C4BPA	-8.02	12	-1.63	0.052	905	0.977	0.948	17152	0.998
LRRTM1	-8.01	12	-1.63	0.0521	906	0.977	0.948	17151	0.998
PSD3	-8.01	12	-1.63	0.0521	907	0.977	0.948	17150	0.998
CABP5	-8	12	-1.62	0.0523	908	0.977	0.948	17149	0.998
PSME3	-8	12	-1.62	0.0524	909	0.977	0.948	17148	0.998
TMF1	-8	12	-1.62	0.0524	910	0.977	0.948	17147	0.998
OR5AN1	-8	12	-1.62	0.0525	911	0.977	0.948	17146	0.998
ADAMTS18	-8	12	-1.62	0.0525	912	0.977	0.948	17145	0.998
PPP1R42	-7.99	12	-1.62	0.0526	913	0.977	0.947	17144	0.998
LMNA	-7.99	12	-1.62	0.0526	914	0.977	0.947	17143	0.998
LIG3	-7.99	12	-1.62	0.0526	915	0.977	0.947	17142	0.998
PRDX1	-7.99	12	-1.62	0.0527	916	0.977	0.947	17141	0.998
NCKAP5	-7.99	12	-1.62	0.0528	917	0.977	0.947	17140	0.998
FOXA1	-7.98	12	-1.62	0.0529	918	0.977	0.947	17139	0.998
DRAP1	-7.98	12	-1.62	0.0529	919	0.977	0.947	17138	0.998
TFEC	-7.97	12	-1.62	0.0531	920	0.977	0.947	17137	0.998
PATE2	-7.97	12	-1.61	0.0533	921	0.977	0.947	17136	0.998
KRTAP10-2	-5.63	6	-1.61	0.0534	922	0.977	0.947	17135	0.998
ZBTB41	-7.96	12	-1.61	0.0534	923	0.977	0.947	17134	0.998
AHSA1	-7.95	12	-1.61	0.0536	924	0.977	0.946	17133	0.997
RAD54B	-7.95	12	-1.61	0.0536	925	0.977	0.946	17132	0.997
LSG1	-7.95	12	-1.61	0.0536	926	0.977	0.946	17131	0.997
ZNF502	-7.95	12	-1.61	0.0536	927	0.977	0.946	17130	0.997
CSTF2T	-7.95	12	-1.61	0.0537	928	0.977	0.946	17129	0.997
CCDC112	-7.95	12	-1.61	0.0538	929	0.977	0.946	17128	0.997
CEP97	-7.94	12	-1.61	0.0539	930	0.977	0.946	17127	0.997
CCDC59	-7.94	12	-1.61	0.0539	931	0.977	0.946	17126	0.997
HTR3A	-7.94	12	-1.61	0.054	932	0.977	0.946	17125	0.997
RWDD4	-7.94	12	-1.61	0.054	933	0.977	0.946	17124	0.997
CEP70	-7.94	12	-1.61	0.054	934	0.977	0.946	17123	0.997
RBM6	-7.93	12	-1.61	0.0541	935	0.977	0.946	17122	0.997
OXSM	-7.93	12	-1.61	0.0542	936	0.977	0.946	17121	0.997
C14orf178	-7.93	12	-1.6	0.0543	937	0.977	0.946	17120	0.997
HOXD12	-7.92	12	-1.6	0.0544	938	0.977	0.946	17119	0.997
LARS2	-7.92	12	-1.6	0.0545	939	0.977	0.946	17118	0.997
NFRKB	-7.92	12	-1.6	0.0545	940	0.977	0.945	17117	0.997
ANKHD1	-3.96	3	-1.6	0.0545	941	0.977	0.945	17116	0.997
ITGAE	-7.92	12	-1.6	0.0546	942	0.977	0.945	17115	0.997
CWC25	-7.91	12	-1.6	0.0547	943	0.977	0.945	17114	0.997
ZNF416	-7.91	12	-1.6	0.0547	944	0.977	0.945	17113	0.997
SRP54	-7.91	12	-1.6	0.0548	945	0.977	0.945	17112	0.997
CHMP7	-7.91	12	-1.6	0.0548	946	0.977	0.945	17111	0.997
PAIP2	-7.91	12	-1.6	0.0548	947	0.977	0.945	17110	0.997
CHMP3	-3.95	3	-1.6	0.0549	948	0.977	0.945	17109	0.997
FRMD5	-7.9	12	-1.6	0.055	949	0.977	0.945	17108	0.997
TMPRSS15	-7.89	12	-1.6	0.0553	950	0.977	0.945	17107	0.997
OR4L1	-7.88	12	-1.59	0.0555	951	0.977	0.945	17106	0.997
COPS6	-7.88	12	-1.59	0.0556	952	0.977	0.944	17105	0.997
CKAP2L	-7.88	12	-1.59	0.0557	953	0.977	0.944	17104	0.997
PPCS	-7.88	12	-1.59	0.0557	954	0.977	0.944	17103	0.997
FASLG	-7.87	12	-1.59	0.0558	955	0.977	0.944	17102	0.997
BTG3	-7.87	12	-1.59	0.0558	956	0.977	0.944	17101	0.997
ZNF35	-7.87	12	-1.59	0.0559	957	0.977	0.944	17100	0.997
GTF2B	-7.86	12	-1.59	0.0561	958	0.977	0.944	17099	0.997
AMZ2	-7.86	12	-1.59	0.0562	959	0.977	0.944	17098	0.997
SLC25A13	-7.86	12	-1.59	0.0562	960	0.977	0.944	17097	0.997
LRRN4	-7.86	12	-1.59	0.0562	961	0.977	0.944	17096	0.997
HTR4	-7.85	12	-1.59	0.0563	962	0.977	0.944	17095	0.997
ATL3	-7.85	12	-1.59	0.0564	963	0.977	0.944	17094	0.997
BEND5	-7.85	12	-1.59	0.0564	964	0.977	0.944	17093	0.997
OR4K5	-7.85	12	-1.59	0.0564	965	0.977	0.944	17092	0.997
TAS2R50	-7.85	12	-1.58	0.0565	966	0.977	0.943	17091	0.997
RAB8A	-7.84	12	-1.58	0.0566	967	0.977	0.943	17090	0.997
SLC25A14	-7.84	12	-1.58	0.0568	968	0.977	0.943	17089	0.997
NR0B2	-7.84	12	-1.58	0.0568	969	0.977	0.943	17088	0.997
PTPLB	-7.83	12	-1.58	0.0569	970	0.977	0.943	17087	0.997
TBPL2	-7.83	12	-1.58	0.0569	971	0.977	0.943	17086	0.997
PCDHA11	-7.83	12	-1.58	0.0569	972	0.977	0.943	17085	0.997
CNTN5	-7.83	12	-1.58	0.0569	973	0.977	0.943	17084	0.997
OR5D18	-7.83	12	-1.58	0.0569	974	0.977	0.943	17083	0.997
HIST1H2AA	-7.83	12	-1.58	0.057	975	0.977	0.943	17082	0.997
REEP5	-7.83	12	-1.58	0.057	976	0.977	0.943	17081	0.997
SNTA1	-7.83	12	-1.58	0.0571	977	0.977	0.943	17080	0.997
HSCB	-7.83	12	-1.58	0.0571	978	0.977	0.943	17079	0.997
UBQLN3	-7.83	12	-1.58	0.0571	979	0.977	0.943	17078	0.997
OR5D13	-7.82	12	-1.58	0.0572	980	0.977	0.943	17077	0.997
KIF15	-7.82	12	-1.58	0.0573	981	0.977	0.943	17076	0.997
UQCRH	-7.81	12	-1.58	0.0575	982	0.977	0.943	17075	0.997
TMEM131	-7.81	12	-1.57	0.0577	983	0.977	0.942	17074	0.996
LIN28B	-7.8	12	-1.57	0.0577	984	0.977	0.942	17073	0.996
ZNF66	-3.9	3	-1.57	0.0578	985	0.977	0.942	17072	0.996
OVCA2	-7.8	12	-1.57	0.0579	986	0.977	0.942	17071	0.996
UCK2	-7.8	12	-1.57	0.0579	987	0.977	0.942	17070	0.996
DOC2B	-7.8	12	-1.57	0.0579	988	0.977	0.942	17069	0.996
RNF133	-7.8	12	-1.57	0.0579	989	0.977	0.942	17068	0.996
CCR9	-7.8	12	-1.57	0.0579	990	0.977	0.942	17067	0.996
PSMD4	-7.79	12	-1.57	0.0581	991	0.977	0.942	17066	0.996
AAGAB	-7.78	12	-1.57	0.0583	992	0.977	0.942	17065	0.996
APBB1	-7.78	12	-1.57	0.0585	993	0.977	0.942	17064	0.996
AHNAK	-7.77	12	-1.57	0.0586	994	0.977	0.941	17063	0.996
RNF14	-7.77	12	-1.57	0.0587	995	0.977	0.941	17062	0.996
OR5P3	-7.77	12	-1.57	0.0587	996	0.977	0.941	17061	0.996
LRRCC1	-7.77	12	-1.57	0.0587	997	0.977	0.941	17060	0.996
SCP2D1	-7.76	12	-1.56	0.0589	998	0.977	0.941	17059	0.996
C7orf50	-7.76	12	-1.56	0.0589	999	0.977	0.941	17058	0.996
NAE1	-7.76	12	-1.56	0.059	1000	0.977	0.941	17057	0.996
GPR45	-7.76	12	-1.56	0.0591	1001	0.977	0.941	17056	0.996
CELSR2	-7.76	12	-1.56	0.0591	1002	0.977	0.941	17055	0.996
GPR52	-7.75	12	-1.56	0.0592	1003	0.977	0.941	17054	0.996
C1orf56	-7.75	12	-1.56	0.0592	1004	0.977	0.941	17053	0.996
USF1	-7.75	12	-1.56	0.0593	1005	0.977	0.941	17052	0.996
BRINP2	-7.75	12	-1.56	0.0593	1006	0.977	0.941	17051	0.996
PDPN	-7.75	12	-1.56	0.0594	1007	0.977	0.941	17050	0.996
VCP	-7.75	12	-1.56	0.0594	1008	0.977	0.941	17049	0.996
BCL2A1	-6.71	9	-1.56	0.0594	1009	0.977	0.941	17048	0.996
PDXK	-7.74	12	-1.56	0.0595	1010	0.977	0.941	17047	0.996
CLDN10	-7.74	12	-1.56	0.0595	1011	0.977	0.94	17046	0.996
BRD4	-7.74	12	-1.56	0.0595	1012	0.977	0.94	17045	0.996
CHD6	-7.74	12	-1.56	0.0596	1013	0.977	0.94	17044	0.996
ZNF318	-7.74	12	-1.56	0.0596	1014	0.977	0.94	17043	0.996
HGS	-7.74	12	-1.56	0.0596	1015	0.977	0.94	17042	0.996
RAD23B	-7.74	12	-1.56	0.0597	1016	0.977	0.94	17041	0.996
SART3	-7.73	12	-1.56	0.0598	1017	0.977	0.94	17040	0.996
ARSK	-7.73	12	-1.56	0.0598	1018	0.977	0.94	17039	0.996
CCDC71L	-7.73	12	-1.56	0.0599	1019	0.977	0.94	17038	0.996
TMEM74B	-7.73	12	-1.55	0.06	1020	0.977	0.94	17037	0.996
DAPK1	-7.73	12	-1.55	0.06	1021	0.977	0.94	17036	0.996
MST4	-7.72	12	-1.55	0.0601	1022	0.977	0.94	17035	0.996
SLC6A20	-7.72	12	-1.55	0.0601	1023	0.977	0.94	17034	0.996
KAT7	-7.72	12	-1.55	0.0602	1024	0.977	0.94	17033	0.996
IL36A	-7.72	12	-1.55	0.0602	1025	0.977	0.94	17032	0.996
C14orf23	-7.72	12	-1.55	0.0602	1026	0.977	0.94	17031	0.996
DPY19L4	-7.71	12	-1.55	0.0604	1027	0.977	0.94	17030	0.996
DUOXA2	-7.71	12	-1.55	0.0605	1028	0.977	0.94	17029	0.996
FAM208A	-7.71	12	-1.55	0.0605	1029	0.977	0.939	17028	0.996
MARS2	-7.71	12	-1.55	0.0606	1030	0.977	0.939	17027	0.996
C1orf146	-5.45	6	-1.55	0.0606	1031	0.977	0.939	17026	0.996
TMEM33	-7.7	12	-1.55	0.0606	1032	0.977	0.939	17025	0.996
BRD2	-7.7	12	-1.55	0.0607	1033	0.977	0.939	17024	0.996
DCAF17	-7.7	12	-1.55	0.0608	1034	0.977	0.939	17023	0.996
ABHD11	-7.7	12	-1.55	0.0609	1035	0.977	0.939	17022	0.996
XKRX	-7.69	12	-1.55	0.061	1036	0.977	0.939	17021	0.996
AP4B1	-7.69	12	-1.55	0.0611	1037	0.977	0.939	17020	0.996
ACAN	-7.69	12	-1.55	0.0611	1038	0.977	0.939	17019	0.996
CNPY1	-7.68	12	-1.54	0.0612	1039	0.977	0.939	17018	0.996
PODXL2	-7.68	12	-1.54	0.0612	1040	0.977	0.939	17017	0.996
IRX1	-7.68	12	-1.54	0.0613	1041	0.977	0.939	17016	0.996
TCEAL8	-7.68	12	-1.54	0.0613	1042	0.977	0.939	17015	0.996
IBTK	-7.68	12	-1.54	0.0614	1043	0.977	0.939	17014	0.996
OR5R1	-7.68	12	-1.54	0.0615	1044	0.977	0.939	17013	0.996
TUSC5	-7.67	12	-1.54	0.0615	1045	0.977	0.938	17012	0.996
RNF6	-7.67	12	-1.54	0.0615	1046	0.977	0.938	17011	0.996
OR51J1	-7.67	12	-1.54	0.0616	1047	0.977	0.938	17010	0.996
LCE6A	-7.67	12	-1.54	0.0616	1048	0.977	0.938	17009	0.996
SERPINC1	-7.67	12	-1.54	0.0616	1049	0.977	0.938	17008	0.996
ADAM21	-7.67	12	-1.54	0.0617	1050	0.977	0.938	17007	0.996
C2orf68	-7.66	12	-1.54	0.0618	1051	0.977	0.938	17006	0.996
BNIP1	-7.66	12	-1.54	0.062	1052	0.977	0.938	17005	0.996
TMEM215	-7.66	12	-1.54	0.0621	1053	0.977	0.938	17004	0.996
MAP3K19	-7.66	12	-1.54	0.0621	1054	0.977	0.938	17003	0.996
SHOX2	-7.65	12	-1.54	0.0621	1055	0.977	0.938	17002	0.996
CDIPT	-7.65	12	-1.54	0.0622	1056	0.977	0.938	17001	0.996
TNFSF10	-7.65	12	-1.54	0.0623	1057	0.977	0.938	17000	0.996
FBXO28	-7.65	12	-1.54	0.0624	1058	0.977	0.938	16999	0.996
SLC25A37	-7.64	12	-1.53	0.0625	1059	0.977	0.938	16998	0.996
GGA2	-7.64	12	-1.53	0.0625	1060	0.977	0.938	16997	0.996
GDAP1L1	-7.64	12	-1.53	0.0625	1061	0.977	0.937	16996	0.996
IFT27	-7.64	12	-1.53	0.0626	1062	0.977	0.937	16995	0.996
APOC3	-7.63	12	-1.53	0.0627	1063	0.977	0.937	16994	0.996
BNIP2	-7.63	12	-1.53	0.0628	1064	0.977	0.937	16993	0.996
ZNF683	-7.62	12	-1.53	0.0631	1065	0.977	0.937	16992	0.996
PFDN5	-7.62	12	-1.53	0.0631	1066	0.977	0.937	16991	0.996
ASPM	-7.62	12	-1.53	0.0632	1067	0.977	0.937	16990	0.996
CCDC36	-7.62	12	-1.53	0.0633	1068	0.977	0.937	16989	0.996
SLC35B1	-7.61	12	-1.53	0.0633	1069	0.977	0.937	16988	0.996
ILF2	-7.61	12	-1.53	0.0634	1070	0.977	0.937	16987	0.996
ERCC6	-7.61	12	-1.53	0.0635	1071	0.977	0.937	16986	0.996
OR4K13	-7.61	12	-1.53	0.0635	1072	0.977	0.937	16985	0.996
ABCB11	-7.61	12	-1.53	0.0635	1073	0.977	0.937	16984	0.996
NUP188	-7.61	12	-1.53	0.0635	1074	0.977	0.936	16983	0.996
EAPP	-7.6	12	-1.52	0.0637	1075	0.977	0.936	16982	0.995
ISOC1	-7.6	12	-1.52	0.0637	1076	0.977	0.936	16981	0.995
BDP1	-7.6	12	-1.52	0.0637	1077	0.977	0.936	16980	0.995
NRARP	-7.6	12	-1.52	0.0638	1078	0.977	0.936	16979	0.995
AP1M1	-7.6	12	-1.52	0.0638	1079	0.977	0.936	16978	0.995
MBD2	-7.59	12	-1.52	0.064	1080	0.977	0.936	16977	0.995
FKBP10	-7.59	12	-1.52	0.064	1081	0.977	0.936	16976	0.995
ASS1	-7.59	12	-1.52	0.0641	1082	0.977	0.936	16975	0.995
CENPH	-7.58	12	-1.52	0.0643	1083	0.977	0.936	16974	0.995
SPATA5L1	-7.58	12	-1.52	0.0643	1084	0.977	0.936	16973	0.995
GDF9	-7.58	12	-1.52	0.0644	1085	0.977	0.936	16972	0.995
CEP152	-7.58	12	-1.52	0.0644	1086	0.977	0.936	16971	0.995
ACY3	-7.58	12	-1.52	0.0645	1087	0.977	0.936	16970	0.995
LRFN5	-7.58	12	-1.52	0.0645	1088	0.977	0.936	16969	0.995
STK31	-7.58	12	-1.52	0.0645	1089	0.977	0.936	16968	0.995
CPEB4	-7.58	12	-1.52	0.0645	1090	0.977	0.935	16967	0.995
TIGD4	-7.57	12	-1.52	0.0646	1091	0.977	0.935	16966	0.995
NADSYN1	-7.57	12	-1.52	0.0646	1092	0.977	0.935	16965	0.995
TAF1B	-7.57	12	-1.52	0.0646	1093	0.977	0.935	16964	0.995
KRTAP16-1	-7.57	12	-1.52	0.0646	1094	0.977	0.935	16963	0.995
PGLYRP3	-7.57	12	-1.52	0.0646	1095	0.977	0.935	16962	0.995
MCM2	-7.57	12	-1.52	0.0648	1096	0.977	0.935	16961	0.995
ZDHHC3	-7.57	12	-1.52	0.0648	1097	0.977	0.935	16960	0.995
MS4A10	-7.57	12	-1.52	0.0648	1098	0.977	0.935	16959	0.995
DNAJC8	-7.57	12	-1.52	0.0648	1099	0.977	0.935	16958	0.995
STARD13	-7.56	12	-1.51	0.065	1100	0.977	0.935	16957	0.995
NRL	-7.56	12	-1.51	0.0651	1101	0.977	0.935	16956	0.995
ACTR1A	-7.56	12	-1.51	0.0651	1102	0.977	0.935	16955	0.995
NUBPL	-7.56	12	-1.51	0.0652	1103	0.977	0.935	16954	0.995
VILL	-7.55	12	-1.51	0.0652	1104	0.977	0.935	16953	0.995
SLC2A11	-7.55	12	-1.51	0.0652	1105	0.977	0.935	16952	0.995
PTPN22	-7.55	12	-1.51	0.0654	1106	0.977	0.935	16951	0.995
HECTD2	-7.55	12	-1.51	0.0654	1107	0.977	0.935	16950	0.995
SPPL2A	-7.55	12	-1.51	0.0654	1108	0.977	0.935	16949	0.995
TNNC1	-7.55	12	-1.51	0.0655	1109	0.977	0.935	16948	0.995
ADAMTS3	-7.55	12	-1.51	0.0655	1110	0.977	0.935	16947	0.995
PRR23B	-7.54	12	-1.51	0.0656	1111	0.977	0.934	16946	0.995
PRKCH	-7.54	12	-1.51	0.0656	1112	0.977	0.934	16945	0.995
CHTF18	-7.54	12	-1.51	0.0656	1113	0.977	0.934	16944	0.995
TADA2B	-7.54	12	-1.51	0.0657	1114	0.977	0.934	16943	0.995
LIMA1	-7.53	12	-1.51	0.0658	1115	0.977	0.934	16942	0.995
HLTF	-7.53	12	-1.51	0.0659	1116	0.977	0.934	16941	0.995
RAB36	-7.53	12	-1.51	0.0659	1117	0.977	0.934	16940	0.995
NPHP4	-7.53	12	-1.51	0.0661	1118	0.977	0.934	16939	0.995
ZNF559	-7.52	12	-1.51	0.0661	1119	0.977	0.934	16938	0.995
CHRNA3	-7.52	12	-1.51	0.0662	1120	0.977	0.934	16937	0.995
KIAA1210	-7.52	12	-1.5	0.0662	1121	0.977	0.934	16936	0.995
PROS1	-7.51	12	-1.5	0.0664	1122	0.977	0.934	16935	0.995
DDTL	-5.31	6	-1.5	0.0665	1123	0.977	0.933	16934	0.995
KDELC1	-7.51	12	-1.5	0.0665	1124	0.977	0.933	16933	0.995
MUC19	-7.51	12	-1.5	0.0666	1125	0.977	0.933	16932	0.995
DHX35	-7.51	12	-1.5	0.0666	1126	0.977	0.933	16931	0.995
ATG12	-7.51	12	-1.5	0.0666	1127	0.977	0.933	16930	0.995
HGF	-7.51	12	-1.5	0.0666	1128	0.977	0.933	16929	0.995
EPHB6	-7.5	12	-1.5	0.0668	1129	0.977	0.933	16928	0.995
RPUSD3	-7.5	12	-1.5	0.0668	1130	0.977	0.933	16927	0.995
TSEN15	-7.5	12	-1.5	0.0669	1131	0.977	0.933	16926	0.995
MLLT11	-7.5	12	-1.5	0.067	1132	0.977	0.933	16925	0.995
SELRC1	-7.49	12	-1.5	0.0672	1133	0.977	0.933	16924	0.995
VWA9	-7.49	12	-1.5	0.0673	1134	0.977	0.933	16923	0.995
ANKRD54	-7.49	12	-1.5	0.0673	1135	0.977	0.933	16922	0.995
BTF3	-5.29	6	-1.5	0.0673	1136	0.977	0.933	16921	0.995
CLK3	-7.48	12	-1.5	0.0674	1137	0.977	0.933	16920	0.995
PTBP1	-7.48	12	-1.49	0.0675	1138	0.977	0.933	16919	0.995
PPAT	-7.48	12	-1.49	0.0676	1139	0.977	0.932	16918	0.995
PCDHGA4	-7.48	12	-1.49	0.0676	1140	0.977	0.932	16917	0.995
SKA2	-7.47	12	-1.49	0.0678	1141	0.977	0.932	16916	0.995
CNOT2	-7.47	12	-1.49	0.0678	1142	0.977	0.932	16915	0.995
ZNF630	-7.47	12	-1.49	0.0679	1143	0.977	0.932	16914	0.995
PLCXD2	-7.46	12	-1.49	0.068	1144	0.977	0.932	16913	0.995
MORF4L1	-7.46	12	-1.49	0.068	1145	0.977	0.932	16912	0.995
FITM1	-7.46	12	-1.49	0.0681	1146	0.977	0.932	16911	0.995
GSG2	-7.46	12	-1.49	0.0681	1147	0.977	0.932	16910	0.995
CDC37	-7.46	12	-1.49	0.0681	1148	0.977	0.932	16909	0.995
TKT	-7.46	12	-1.49	0.0682	1149	0.977	0.932	16908	0.995
ZNF821	-7.46	12	-1.49	0.0683	1150	0.977	0.932	16907	0.995
C7orf66	-7.45	12	-1.49	0.0684	1151	0.977	0.932	16906	0.995
QRICH1	-7.45	12	-1.49	0.0685	1152	0.977	0.932	16905	0.995
DTD2	-7.45	12	-1.49	0.0685	1153	0.977	0.932	16904	0.995
RBM23	-7.45	12	-1.49	0.0685	1154	0.977	0.931	16903	0.995
CD200R1L	-7.45	12	-1.49	0.0685	1155	0.977	0.931	16902	0.995
OR4C12	-7.45	12	-1.49	0.0685	1156	0.977	0.931	16901	0.995
ZSWIM3	-7.45	12	-1.49	0.0686	1157	0.977	0.931	16900	0.995
MAFF	-7.45	12	-1.49	0.0686	1158	0.977	0.931	16899	0.995
KIF27	-7.45	12	-1.49	0.0686	1159	0.977	0.931	16898	0.995
TM2D1	-7.45	12	-1.49	0.0687	1160	0.977	0.931	16897	0.995
CYP2J2	-7.45	12	-1.49	0.0687	1161	0.977	0.931	16896	0.995
SEMG2	-7.45	12	-1.49	0.0687	1162	0.977	0.931	16895	0.995
KRT73	-7.44	12	-1.48	0.0688	1163	0.977	0.931	16894	0.995
GPR82	-7.44	12	-1.48	0.0688	1164	0.977	0.931	16893	0.995
LRP10	-7.44	12	-1.48	0.0689	1165	0.977	0.931	16892	0.995
AFF4	-7.44	12	-1.48	0.0689	1166	0.977	0.931	16891	0.995
ACTR6	-7.44	12	-1.48	0.0689	1167	0.977	0.931	16890	0.995
TSPAN32	-7.44	12	-1.48	0.069	1168	0.977	0.931	16889	0.995
OR5AP2	-7.43	12	-1.48	0.069	1169	0.977	0.931	16888	0.995
TREM2	-7.43	12	-1.48	0.0693	1170	0.977	0.931	16887	0.995
ANKRD44	-7.43	12	-1.48	0.0693	1171	0.977	0.931	16886	0.995
VPS18	-7.42	12	-1.48	0.0693	1172	0.977	0.931	16885	0.995
CADM2	-7.42	12	-1.48	0.0694	1173	0.977	0.931	16884	0.995
ZNF711	-7.42	12	-1.48	0.0696	1174	0.977	0.93	16883	0.995
RFX7	-7.42	12	-1.48	0.0697	1175	0.977	0.93	16882	0.995
NFIL3	-7.41	12	-1.48	0.0697	1176	0.977	0.93	16881	0.995
ANXA9	-7.41	12	-1.48	0.0697	1177	0.977	0.93	16880	0.995
KCNJ16	-7.4	12	-1.48	0.07	1178	0.977	0.93	16879	0.995
GLS	-7.4	12	-1.47	0.0701	1179	0.977	0.93	16878	0.995
ZNF81	-7.4	12	-1.47	0.0701	1180	0.977	0.93	16877	0.995
IYD	-7.4	12	-1.47	0.0701	1181	0.977	0.93	16876	0.995
TPM3	-7.4	12	-1.47	0.0701	1182	0.977	0.93	16875	0.995
MRPL44	-7.4	12	-1.47	0.0703	1183	0.977	0.93	16874	0.995
C20orf197	-7.4	12	-1.47	0.0703	1184	0.977	0.93	16873	0.995
FUZ	-7.4	12	-1.47	0.0703	1185	0.977	0.93	16872	0.995
AZI2	-7.39	12	-1.47	0.0703	1186	0.977	0.93	16871	0.995
CDK4	-7.39	12	-1.47	0.0703	1187	0.977	0.93	16870	0.995
OXR1	-7.39	12	-1.47	0.0704	1188	0.977	0.93	16869	0.995
TM4SF18	-7.39	12	-1.47	0.0705	1189	0.977	0.93	16868	0.995
FUS	-7.39	12	-1.47	0.0705	1190	0.977	0.93	16867	0.995
PCED1B	-7.39	12	-1.47	0.0705	1191	0.977	0.929	16866	0.995
HLA-DRA	-7.38	12	-1.47	0.0709	1192	0.977	0.929	16865	0.995
TAF9B	-7.38	12	-1.47	0.0709	1193	0.977	0.929	16864	0.995
TNRC6A	-7.38	12	-1.47	0.0709	1194	0.977	0.929	16863	0.995
FAM96B	-7.37	12	-1.47	0.071	1195	0.977	0.929	16862	0.995
PRPF18	-7.37	12	-1.47	0.0711	1196	0.977	0.929	16861	0.995
KIF3A	-7.37	12	-1.47	0.0711	1197	0.977	0.929	16860	0.995
PRICKLE4	-7.37	12	-1.47	0.0712	1198	0.977	0.929	16859	0.995
DNAH14	-7.37	12	-1.47	0.0713	1199	0.977	0.929	16858	0.995
PDK4	-7.37	12	-1.47	0.0713	1200	0.977	0.929	16857	0.995
HERC2	-7.36	12	-1.47	0.0713	1201	0.977	0.929	16856	0.995
VMA21	-7.36	12	-1.46	0.0715	1202	0.977	0.929	16855	0.995
GFAP	-7.36	12	-1.46	0.0715	1203	0.977	0.928	16854	0.995
SHROOM2	-7.35	12	-1.46	0.0717	1204	0.977	0.928	16853	0.995
CR1L	-5.2	6	-1.46	0.0718	1205	0.977	0.928	16852	0.995
NAALADL1	-7.35	12	-1.46	0.0719	1206	0.977	0.928	16851	0.994
RAET1E	-7.35	12	-1.46	0.072	1207	0.977	0.928	16850	0.994
CMTR1	-7.35	12	-1.46	0.072	1208	0.977	0.928	16849	0.994
TRMT6	-7.34	12	-1.46	0.0721	1209	0.977	0.928	16848	0.994
ANKRD28	-7.34	12	-1.46	0.0722	1210	0.977	0.928	16847	0.994
ROBO1	-7.34	12	-1.46	0.0722	1211	0.977	0.928	16846	0.994
TMED7	-7.34	12	-1.46	0.0723	1212	0.977	0.928	16845	0.994
TRIM40	-7.33	12	-1.46	0.0724	1213	0.977	0.928	16844	0.994
GAST	-7.33	12	-1.46	0.0724	1214	0.977	0.928	16843	0.994
EIF4E2	-7.33	12	-1.46	0.0725	1215	0.977	0.928	16842	0.994
ZP3	-7.33	12	-1.46	0.0726	1216	0.977	0.927	16841	0.994
RUNDC1	-7.33	12	-1.46	0.0726	1217	0.977	0.927	16840	0.994
IRX6	-7.32	12	-1.46	0.0727	1218	0.977	0.927	16839	0.994
C19orf43	-7.32	12	-1.45	0.0729	1219	0.977	0.927	16838	0.994
DCHS1	-7.32	12	-1.45	0.0729	1220	0.977	0.927	16837	0.994
JMJD8	-7.32	12	-1.45	0.073	1221	0.977	0.927	16836	0.994
ZMYND12	-7.32	12	-1.45	0.073	1222	0.977	0.927	16835	0.994
NELFE	-7.31	12	-1.45	0.0731	1223	0.977	0.927	16834	0.994
DPYS	-7.31	12	-1.45	0.0732	1224	0.977	0.927	16833	0.994
DENND4A	-7.31	12	-1.45	0.0733	1225	0.977	0.927	16832	0.994
TMTC2	-7.3	12	-1.45	0.0734	1226	0.977	0.927	16831	0.994
ITIH1	-7.3	12	-1.45	0.0734	1227	0.977	0.927	16830	0.994
CLEC3A	-7.3	12	-1.45	0.0735	1228	0.977	0.927	16829	0.994
KDELR2	-7.3	12	-1.45	0.0735	1229	0.977	0.926	16828	0.994
SDC2	-7.3	12	-1.45	0.0736	1230	0.977	0.926	16827	0.994
BEST4	-7.3	12	-1.45	0.0736	1231	0.977	0.926	16826	0.994
KIF2A	-7.3	12	-1.45	0.0737	1232	0.977	0.926	16825	0.994
LIPM	-7.29	12	-1.45	0.074	1233	0.977	0.926	16824	0.994
ZNF804B	-7.29	12	-1.45	0.074	1234	0.977	0.926	16823	0.994
FAM90A26	-5.15	6	-1.45	0.0741	1235	0.977	0.926	16822	0.994
MAPRE1	-7.28	12	-1.45	0.0741	1236	0.977	0.926	16821	0.994
ZEB2	-7.28	12	-1.45	0.0741	1237	0.977	0.926	16820	0.994
AKNAD1	-7.28	12	-1.44	0.0743	1238	0.977	0.926	16819	0.994
ELMO2	-7.28	12	-1.44	0.0743	1239	0.977	0.926	16818	0.994
PCDHGA5	-7.28	12	-1.44	0.0743	1240	0.977	0.926	16817	0.994
ZNF84	-7.27	12	-1.44	0.0744	1241	0.977	0.926	16816	0.994
NHLH1	-7.27	12	-1.44	0.0744	1242	0.977	0.926	16815	0.994
PARP8	-7.27	12	-1.44	0.0744	1243	0.977	0.926	16814	0.994
COPS7A	-7.27	12	-1.44	0.0744	1244	0.977	0.926	16813	0.994
DCTN2	-7.27	12	-1.44	0.0745	1245	0.977	0.925	16812	0.994
RNF41	-7.27	12	-1.44	0.0746	1246	0.977	0.925	16811	0.994
CCDC178	-7.26	12	-1.44	0.0747	1247	0.977	0.925	16810	0.994
RAB1A	-7.26	12	-1.44	0.0748	1248	0.977	0.925	16809	0.994
C19orf38	-7.26	12	-1.44	0.075	1249	0.977	0.925	16808	0.994
NEIL3	-7.26	12	-1.44	0.075	1250	0.977	0.925	16807	0.994
NSMCE4A	-7.26	12	-1.44	0.075	1251	0.977	0.925	16806	0.994
PAN2	-7.25	12	-1.44	0.0751	1252	0.977	0.925	16805	0.994
LIPT1	-7.25	12	-1.44	0.0752	1253	0.977	0.925	16804	0.994
NSG2	-7.25	12	-1.44	0.0754	1254	0.977	0.925	16803	0.994
RWDD2B	-7.25	12	-1.44	0.0754	1255	0.977	0.925	16802	0.994
MORC4	-7.24	12	-1.44	0.0755	1256	0.977	0.924	16801	0.994
USP53	-7.24	12	-1.43	0.0756	1257	0.977	0.924	16800	0.993
OBP2A	-3.62	3	-1.43	0.0757	1258	0.977	0.924	16799	0.993
CLVS1	-7.24	12	-1.43	0.0757	1259	0.977	0.924	16798	0.993
NIPSNAP3B	-7.24	12	-1.43	0.0757	1260	0.977	0.924	16797	0.993
CNTN3	-7.23	12	-1.43	0.0758	1261	0.977	0.924	16796	0.993
ASCC3	-7.23	12	-1.43	0.0758	1262	0.977	0.924	16795	0.993
MED29	-7.23	12	-1.43	0.0758	1263	0.977	0.924	16794	0.993
FAM175A	-7.23	12	-1.43	0.0759	1264	0.977	0.924	16793	0.993
ALX1	-7.23	12	-1.43	0.0759	1265	0.977	0.924	16792	0.993
LINGO1	-7.23	12	-1.43	0.0759	1266	0.977	0.924	16791	0.993
PDIA5	-7.23	12	-1.43	0.076	1267	0.977	0.924	16790	0.993
DHCR7	-7.23	12	-1.43	0.076	1268	0.977	0.924	16789	0.993
LMAN1	-7.23	12	-1.43	0.0761	1269	0.977	0.924	16788	0.993
ZNF619	-7.22	12	-1.43	0.0761	1270	0.977	0.924	16787	0.993
STAC3	-7.22	12	-1.43	0.0762	1271	0.977	0.924	16786	0.993
GPR128	-7.22	12	-1.43	0.0763	1272	0.977	0.924	16785	0.993
CASD1	-7.22	12	-1.43	0.0763	1273	0.977	0.924	16784	0.993
MTMR12	-7.22	12	-1.43	0.0763	1274	0.977	0.924	16783	0.993
NCOA6	-7.22	12	-1.43	0.0763	1275	0.977	0.924	16782	0.993
GUCD1	-7.22	12	-1.43	0.0764	1276	0.977	0.924	16781	0.993
FSBP	-7.22	12	-1.43	0.0764	1277	0.977	0.924	16780	0.993
EIF3J	-7.22	12	-1.43	0.0765	1278	0.977	0.924	16779	0.993
RNF212	-7.21	12	-1.43	0.0765	1279	0.977	0.923	16778	0.993
ANKRD39	-7.21	12	-1.43	0.0767	1280	0.977	0.923	16777	0.993
C1QTNF2	-7.21	12	-1.43	0.0767	1281	0.977	0.923	16776	0.993
PTPRZ1	-7.21	12	-1.43	0.0767	1282	0.977	0.923	16775	0.993
GADD45G	-7.21	12	-1.43	0.0768	1283	0.977	0.923	16774	0.993
CETN3	-7.21	12	-1.43	0.0768	1284	0.977	0.923	16773	0.993
GNB2L1	-7.2	12	-1.43	0.0769	1285	0.977	0.923	16772	0.993
OSR1	-7.2	12	-1.43	0.0769	1286	0.977	0.923	16771	0.993
MRPS11	-7.2	12	-1.43	0.077	1287	0.977	0.923	16770	0.993
UAP1	-7.2	12	-1.43	0.0771	1288	0.977	0.923	16769	0.993
CCRL2	-7.19	12	-1.42	0.0772	1289	0.977	0.923	16768	0.993
TMEM74	-7.19	12	-1.42	0.0774	1290	0.977	0.923	16767	0.993
N4BP2L2	-7.19	12	-1.42	0.0774	1291	0.977	0.923	16766	0.993
RCSD1	-7.19	12	-1.42	0.0775	1292	0.977	0.922	16765	0.993
KIAA1715	-7.18	12	-1.42	0.0777	1293	0.977	0.922	16764	0.993
C1orf216	-7.18	12	-1.42	0.0777	1294	0.977	0.922	16763	0.993
CIZ1	-7.17	12	-1.42	0.0779	1295	0.977	0.922	16762	0.993
CNOT6	-7.17	12	-1.42	0.0779	1296	0.977	0.922	16761	0.993
IRX2	-7.17	12	-1.42	0.0782	1297	0.977	0.922	16760	0.993
AMIGO2	-7.16	12	-1.42	0.0783	1298	0.977	0.922	16759	0.993
IFNA7	-5.06	6	-1.41	0.0786	1299	0.977	0.921	16758	0.993
SPDYA	-7.16	12	-1.41	0.0786	1300	0.977	0.921	16757	0.993
FAM217B	-7.16	12	-1.41	0.0786	1301	0.977	0.921	16756	0.993
KIAA0101	-7.15	12	-1.41	0.0787	1302	0.977	0.921	16755	0.993
TMEM154	-7.15	12	-1.41	0.0787	1303	0.977	0.921	16754	0.993
EFTUD1	-7.15	12	-1.41	0.0788	1304	0.977	0.921	16753	0.993
SACS	-7.15	12	-1.41	0.0788	1305	0.977	0.921	16752	0.993
TMOD2	-7.15	12	-1.41	0.0789	1306	0.977	0.921	16751	0.993
ATP5A1	-7.15	12	-1.41	0.0789	1307	0.977	0.921	16750	0.993
NUPL1	-7.15	12	-1.41	0.0789	1308	0.977	0.921	16749	0.993
MKRN1	-7.15	12	-1.41	0.079	1309	0.977	0.921	16748	0.993
CDHR4	-7.15	12	-1.41	0.079	1310	0.977	0.921	16747	0.993
PYCRL	-7.14	12	-1.41	0.0791	1311	0.977	0.921	16746	0.993
FBXO6	-7.14	12	-1.41	0.0792	1312	0.977	0.921	16745	0.993
AGPS	-7.14	12	-1.41	0.0792	1313	0.977	0.921	16744	0.993
ATG4C	-7.13	12	-1.41	0.0794	1314	0.977	0.921	16743	0.993
CCDC137	-7.13	12	-1.41	0.0797	1315	0.977	0.92	16742	0.993
NPHP1	-7.13	12	-1.41	0.0797	1316	0.977	0.92	16741	0.993
C2orf53	-7.13	12	-1.41	0.0797	1317	0.977	0.92	16740	0.993
RANBP2	-7.13	12	-1.41	0.0797	1318	0.977	0.92	16739	0.993
SPTAN1	-7.12	12	-1.41	0.0797	1319	0.977	0.92	16738	0.993
GAL3ST1	-7.12	12	-1.41	0.0798	1320	0.977	0.92	16737	0.993
NDUFAF7	-7.12	12	-1.41	0.0799	1321	0.977	0.92	16736	0.993
TRPS1	-7.11	12	-1.4	0.0801	1322	0.977	0.92	16735	0.992
UACA	-7.11	12	-1.4	0.0801	1323	0.977	0.92	16734	0.992
SLU7	-7.11	12	-1.4	0.0801	1324	0.977	0.92	16733	0.992
SYNGR2	-7.11	12	-1.4	0.0801	1325	0.977	0.92	16732	0.992
PDZD4	-7.11	12	-1.4	0.0802	1326	0.977	0.92	16731	0.992
ASCL3	-7.11	12	-1.4	0.0803	1327	0.977	0.92	16730	0.992
SFT2D2	-7.11	12	-1.4	0.0803	1328	0.977	0.92	16729	0.992
HORMAD2	-7.1	12	-1.4	0.0805	1329	0.977	0.919	16728	0.992
ZNF699	-7.1	12	-1.4	0.0806	1330	0.977	0.919	16727	0.992
EGFP	-16.65	66	-1.4	0.0806	1331	0.977	0.919	16726	0.992
ARHGAP24	-7.1	12	-1.4	0.0806	1332	0.977	0.919	16725	0.992
MCAT	-7.1	12	-1.4	0.0807	1333	0.977	0.919	16724	0.992
YPEL1	-7.1	12	-1.4	0.0808	1334	0.977	0.919	16723	0.992
ARHGAP31	-7.1	12	-1.4	0.0808	1335	0.977	0.919	16722	0.992
PPIL4	-7.09	12	-1.4	0.081	1336	0.977	0.919	16721	0.992
CD46	-7.09	12	-1.4	0.081	1337	0.977	0.919	16720	0.992
PCDH18	-7.09	12	-1.4	0.0811	1338	0.977	0.919	16719	0.992
GEMIN2	-7.09	12	-1.4	0.0812	1339	0.977	0.919	16718	0.992
DIRC1	-7.08	12	-1.4	0.0813	1340	0.977	0.919	16717	0.992
ZNF44	-7.08	12	-1.4	0.0813	1341	0.977	0.919	16716	0.992
LEPR	-7.08	12	-1.4	0.0813	1342	0.977	0.919	16715	0.992
SEPT5	-7.08	12	-1.4	0.0814	1343	0.977	0.919	16714	0.992
ERBB4	-7.08	12	-1.4	0.0815	1344	0.977	0.919	16713	0.992
DSTYK	-7.07	12	-1.39	0.0816	1345	0.977	0.918	16712	0.992
OR6X1	-7.07	12	-1.39	0.0817	1346	0.977	0.918	16711	0.992
NHLRC3	-7.07	12	-1.39	0.0818	1347	0.977	0.918	16710	0.992
TENC1	-7.07	12	-1.39	0.0818	1348	0.977	0.918	16709	0.992
CREBZF	-7.07	12	-1.39	0.0819	1349	0.977	0.918	16708	0.992
RNF115	-7.07	12	-1.39	0.0819	1350	0.977	0.918	16707	0.992
OR5I1	-7.07	12	-1.39	0.0819	1351	0.977	0.918	16706	0.992
ACOXL	-7.07	12	-1.39	0.0819	1352	0.977	0.918	16705	0.992
TDRKH	-7.06	12	-1.39	0.0822	1353	0.977	0.918	16704	0.992
HIST1H3I	-7.06	12	-1.39	0.0823	1354	0.977	0.918	16703	0.992
TBC1D9	-7.05	12	-1.39	0.0823	1355	0.977	0.918	16702	0.992
UBE2D3	-4.99	6	-1.39	0.0823	1356	0.977	0.918	16701	0.992
TNFAIP6	-7.05	12	-1.39	0.0825	1357	0.977	0.918	16700	0.992
FMO5	-7.05	12	-1.39	0.0825	1358	0.977	0.918	16699	0.992
RPS4Y1	-4.98	6	-1.39	0.0826	1359	0.977	0.917	16698	0.992
FAM162A	-7.05	12	-1.39	0.0827	1360	0.977	0.917	16697	0.992
RBM48	-7.04	12	-1.39	0.0827	1361	0.977	0.917	16696	0.992
TIMM50	-7.04	12	-1.39	0.0828	1362	0.977	0.917	16695	0.992
DFNA5	-7.04	12	-1.39	0.0829	1363	0.977	0.917	16694	0.992
ETS2	-7.04	12	-1.39	0.083	1364	0.977	0.917	16693	0.992
TSC22D4	-7.04	12	-1.39	0.083	1365	0.977	0.917	16692	0.992
CUEDC1	-7.04	12	-1.39	0.083	1366	0.977	0.917	16691	0.992
TOMM70A	-7.04	12	-1.39	0.083	1367	0.977	0.917	16690	0.992
SECISBP2	-7.04	12	-1.39	0.083	1368	0.977	0.917	16689	0.992
MTHFSD	-7.03	12	-1.38	0.0831	1369	0.977	0.917	16688	0.992
RGS6	-7.03	12	-1.38	0.0832	1370	0.977	0.917	16687	0.992
METTL5	-7.03	12	-1.38	0.0832	1371	0.977	0.917	16686	0.992
CNTLN	-7.03	12	-1.38	0.0833	1372	0.977	0.917	16685	0.992
PIH1D1	-7.03	12	-1.38	0.0833	1373	0.977	0.917	16684	0.992
KCNH1	-7.03	12	-1.38	0.0834	1374	0.977	0.917	16683	0.992
MFHAS1	-7.03	12	-1.38	0.0834	1375	0.977	0.917	16682	0.992
FSCN2	-7.03	12	-1.38	0.0834	1376	0.977	0.917	16681	0.992
COX5A	-7.02	12	-1.38	0.0834	1377	0.977	0.917	16680	0.992
AMDHD2	-7.02	12	-1.38	0.0834	1378	0.977	0.917	16679	0.992
SCARF1	-7.02	12	-1.38	0.0836	1379	0.977	0.916	16678	0.992
CIDEC	-7.02	12	-1.38	0.0836	1380	0.977	0.916	16677	0.992
EXOC3	-7.02	12	-1.38	0.0837	1381	0.977	0.916	16676	0.992
GAR1	-7.02	12	-1.38	0.0837	1382	0.977	0.916	16675	0.992
ZRSR1	-3.51	3	-1.38	0.0838	1383	0.977	0.916	16674	0.992
USP44	-7.02	12	-1.38	0.0838	1384	0.977	0.916	16673	0.992
TEX36	-7.01	12	-1.38	0.0838	1385	0.977	0.916	16672	0.992
CTSH	-7.01	12	-1.38	0.0839	1386	0.977	0.916	16671	0.992
IL19	-7.01	12	-1.38	0.084	1387	0.977	0.916	16670	0.992
LSMEM2	-7.01	12	-1.38	0.084	1388	0.977	0.916	16669	0.992
CCDC67	-4.96	6	-1.38	0.0841	1389	0.977	0.916	16668	0.992
C19orf25	-7.01	12	-1.38	0.0841	1390	0.977	0.916	16667	0.992
AIFM1	-7.01	12	-1.38	0.0842	1391	0.977	0.916	16666	0.992
CCDC113	-7	12	-1.38	0.0842	1392	0.977	0.916	16665	0.992
PDIA4	-7	12	-1.38	0.0842	1393	0.977	0.916	16664	0.992
TMEM183A	-7	12	-1.38	0.0844	1394	0.977	0.916	16663	0.992
SPRR4	-7	12	-1.38	0.0844	1395	0.977	0.916	16662	0.992
MEX3B	-7	12	-1.38	0.0845	1396	0.977	0.915	16661	0.992
ZNF181	-6.06	9	-1.37	0.0846	1397	0.977	0.915	16660	0.992
CARD17	-6.99	12	-1.37	0.0847	1398	0.977	0.915	16659	0.992
PPP3R2	-6.99	12	-1.37	0.0847	1399	0.977	0.915	16658	0.992
FBLN5	-6.98	12	-1.37	0.0851	1400	0.977	0.915	16657	0.992
PLS1	-6.98	12	-1.37	0.0852	1401	0.977	0.915	16656	0.992
TRAF6	-6.98	12	-1.37	0.0852	1402	0.977	0.915	16655	0.992
C3orf49	-6.98	12	-1.37	0.0852	1403	0.977	0.915	16654	0.992
MZT2B	-6.98	12	-1.37	0.0852	1404	0.977	0.915	16653	0.992
MED1	-6.98	12	-1.37	0.0853	1405	0.977	0.915	16652	0.992
EBLN2	-6.97	12	-1.37	0.0854	1406	0.977	0.915	16651	0.992
ERICH2	-6.97	12	-1.37	0.0855	1407	0.977	0.915	16650	0.992
MKNK1	-6.97	12	-1.37	0.0855	1408	0.977	0.914	16649	0.992
GNAL	-6.97	12	-1.37	0.0855	1409	0.977	0.914	16648	0.992
ZNF148	-6.97	12	-1.37	0.0856	1410	0.977	0.914	16647	0.992
VPREB1	-6.97	12	-1.37	0.0857	1411	0.977	0.914	16646	0.992
GULP1	-6.97	12	-1.37	0.0857	1412	0.977	0.914	16645	0.992
DYNC1LI2	-6.97	12	-1.37	0.0857	1413	0.977	0.914	16644	0.992
TGFB1I1	-6.96	12	-1.37	0.0858	1414	0.977	0.914	16643	0.992
NPBWR2	-6.96	12	-1.37	0.0858	1415	0.977	0.914	16642	0.992
ALKBH1	-6.96	12	-1.37	0.086	1416	0.977	0.914	16641	0.992
TMEM218	-6.96	12	-1.37	0.0861	1417	0.977	0.914	16640	0.992
GLUL	-6.95	12	-1.36	0.0864	1418	0.977	0.914	16639	0.991
LCN2	-6.95	12	-1.36	0.0864	1419	0.977	0.914	16638	0.991
DEPDC1	-6.95	12	-1.36	0.0864	1420	0.977	0.914	16637	0.991
SLC17A3	-6.94	12	-1.36	0.0865	1421	0.977	0.913	16636	0.991
LPAR2	-6.94	12	-1.36	0.0866	1422	0.977	0.913	16635	0.991
C14orf105	-6.94	12	-1.36	0.0866	1423	0.977	0.913	16634	0.991
C6ORF165	-6.94	12	-1.36	0.0867	1424	0.977	0.913	16633	0.991
TANK	-6.94	12	-1.36	0.0867	1425	0.977	0.913	16632	0.991
NAP1L2	-6.94	12	-1.36	0.0867	1426	0.977	0.913	16631	0.991
CD2AP	-6.94	12	-1.36	0.0868	1427	0.977	0.913	16630	0.991
GANAB	-6.94	12	-1.36	0.0869	1428	0.977	0.913	16629	0.991
MOSPD1	-6.93	12	-1.36	0.0869	1429	0.977	0.913	16628	0.991
USHBP1	-6.93	12	-1.36	0.087	1430	0.977	0.913	16627	0.991
UBE2H	-6.93	12	-1.36	0.087	1431	0.977	0.913	16626	0.991
THADA	-6.93	12	-1.36	0.087	1432	0.977	0.913	16625	0.991
ZNF880	-6.93	12	-1.36	0.087	1433	0.977	0.913	16624	0.991
ALDH1A3	-6.93	12	-1.36	0.0871	1434	0.977	0.913	16623	0.991
ORC1	-6.92	12	-1.36	0.0873	1435	0.977	0.913	16622	0.991
MAGEB16	-6.92	12	-1.36	0.0874	1436	0.977	0.913	16621	0.991
GRM7	-6.92	12	-1.36	0.0874	1437	0.977	0.913	16620	0.991
ZNF648	-6.92	12	-1.36	0.0874	1438	0.977	0.913	16619	0.991
DBX1	-6.92	12	-1.36	0.0875	1439	0.977	0.913	16618	0.991
PTDSS1	-6.92	12	-1.36	0.0876	1440	0.977	0.912	16617	0.991
STK40	-6.92	12	-1.36	0.0876	1441	0.977	0.912	16616	0.991
NME5	-6.92	12	-1.36	0.0876	1442	0.977	0.912	16615	0.991
DYTN	-6.92	12	-1.36	0.0876	1443	0.977	0.912	16614	0.991
FMNL2	-6.92	12	-1.36	0.0876	1444	0.977	0.912	16613	0.991
NDUFAF6	-6.91	12	-1.36	0.0877	1445	0.977	0.912	16612	0.991
LSMD1	-6.91	12	-1.36	0.0877	1446	0.977	0.912	16611	0.991
VSTM1	-6.91	12	-1.35	0.0878	1447	0.977	0.912	16610	0.991
CRHBP	-6.91	12	-1.35	0.0879	1448	0.977	0.912	16609	0.991
L3MBTL4	-6.91	12	-1.35	0.0879	1449	0.977	0.912	16608	0.991
ZACN	-6.91	12	-1.35	0.088	1450	0.977	0.912	16607	0.991
VEZF1	-6.91	12	-1.35	0.088	1451	0.977	0.912	16606	0.991
PPIP5K2	-6.91	12	-1.35	0.088	1452	0.977	0.912	16605	0.991
C1QTNF5	-6.9	12	-1.35	0.0881	1453	0.977	0.912	16604	0.991
ALKBH4	-6.9	12	-1.35	0.0882	1454	0.977	0.912	16603	0.991
OR7A17	-6.9	12	-1.35	0.0882	1455	0.977	0.912	16602	0.991
ACVR2A	-6.9	12	-1.35	0.0882	1456	0.977	0.912	16601	0.991
ISL2	-6.9	12	-1.35	0.0884	1457	0.977	0.912	16600	0.991
SNX1	-6.9	12	-1.35	0.0884	1458	0.977	0.912	16599	0.991
TBCD	-6.89	12	-1.35	0.0887	1459	0.977	0.911	16598	0.991
ZNF780B	-6.89	12	-1.35	0.0888	1460	0.977	0.911	16597	0.991
UIMC1	-6.88	12	-1.35	0.0888	1461	0.977	0.911	16596	0.991
C9orf41	-6.88	12	-1.35	0.0889	1462	0.977	0.911	16595	0.991
FXN	-6.88	12	-1.35	0.0889	1463	0.977	0.911	16594	0.991
SNIP1	-6.88	12	-1.35	0.0891	1464	0.977	0.911	16593	0.991
ZNF18	-6.88	12	-1.35	0.0891	1465	0.977	0.911	16592	0.991
KIFC3	-6.88	12	-1.35	0.0891	1466	0.977	0.911	16591	0.991
TOP3A	-6.88	12	-1.35	0.0892	1467	0.977	0.911	16590	0.991
PCCA	-6.87	12	-1.34	0.0894	1468	0.977	0.911	16589	0.991
OR2H2	-6.87	12	-1.34	0.0896	1469	0.977	0.91	16588	0.991
SNW1	-6.87	12	-1.34	0.0896	1470	0.977	0.91	16587	0.991
PTGER4	-6.87	12	-1.34	0.0896	1471	0.977	0.91	16586	0.991
FPGS	-6.86	12	-1.34	0.0898	1472	0.977	0.91	16585	0.991
TSPAN2	-6.86	12	-1.34	0.0898	1473	0.977	0.91	16584	0.991
PCBP1	-6.86	12	-1.34	0.09	1474	0.977	0.91	16583	0.991
MCM3	-6.85	12	-1.34	0.0904	1475	0.977	0.91	16582	0.99
NCOA3	-6.84	12	-1.34	0.0905	1476	0.977	0.91	16581	0.99
ODF3B	-6.84	12	-1.34	0.0906	1477	0.977	0.909	16580	0.99
OR5D14	-6.84	12	-1.34	0.0906	1478	0.977	0.909	16579	0.99
ARL16	-6.84	12	-1.34	0.0906	1479	0.977	0.909	16578	0.99
SLCO6A1	-6.84	12	-1.34	0.0907	1480	0.977	0.909	16577	0.99
CNGA1	-6.84	12	-1.34	0.0908	1481	0.977	0.909	16576	0.99
REV3L	-6.83	12	-1.33	0.091	1482	0.977	0.909	16575	0.99
DHRS4	-6.83	12	-1.33	0.0911	1483	0.977	0.909	16574	0.99
MAT2B	-6.83	12	-1.33	0.0911	1484	0.977	0.909	16573	0.99
PFKFB2	-6.83	12	-1.33	0.0911	1485	0.977	0.909	16572	0.99
TPSAB1	-6.83	12	-1.33	0.0912	1486	0.977	0.909	16571	0.99
POU3F2	-6.82	12	-1.33	0.0913	1487	0.977	0.909	16570	0.99
C1orf162	-6.82	12	-1.33	0.0914	1488	0.977	0.909	16569	0.99
ZNF555	-6.82	12	-1.33	0.0915	1489	0.977	0.909	16568	0.99
OIP5	-6.82	12	-1.33	0.0916	1490	0.977	0.908	16567	0.99
OR52N1	-6.82	12	-1.33	0.0916	1491	0.977	0.908	16566	0.99
GPC2	-6.82	12	-1.33	0.0916	1492	0.977	0.908	16565	0.99
ENTPD2	-6.81	12	-1.33	0.0918	1493	0.977	0.908	16564	0.99
ETS1	-6.81	12	-1.33	0.0918	1494	0.977	0.908	16563	0.99
TSPAN19	-6.81	12	-1.33	0.0918	1495	0.977	0.908	16562	0.99
S100A1	-6.81	12	-1.33	0.0919	1496	0.977	0.908	16561	0.99
TRA2A	-6.8	12	-1.33	0.0921	1497	0.977	0.908	16560	0.99
FHIT	-6.8	12	-1.33	0.0922	1498	0.977	0.908	16559	0.99
TRPC1	-6.8	12	-1.33	0.0922	1499	0.977	0.908	16558	0.99
F5	-6.8	12	-1.33	0.0923	1500	0.977	0.908	16557	0.99
HAT1	-6.8	12	-1.33	0.0923	1501	0.977	0.908	16556	0.99
NDUFAF2	-6.8	12	-1.33	0.0924	1502	0.977	0.908	16555	0.99
EYA1	-6.8	12	-1.33	0.0924	1503	0.977	0.908	16554	0.99
TFDP2	-6.8	12	-1.33	0.0924	1504	0.977	0.908	16553	0.99
CNNM4	-6.79	12	-1.33	0.0925	1505	0.977	0.907	16552	0.99
MRPL39	-6.79	12	-1.32	0.0926	1506	0.977	0.907	16551	0.99
EMC3	-6.79	12	-1.32	0.0926	1507	0.977	0.907	16550	0.99
PSG4	-3.39	3	-1.32	0.0928	1508	0.977	0.907	16549	0.99
CPT1A	-6.79	12	-1.32	0.0928	1509	0.977	0.907	16548	0.99
PCDHB12	-6.78	12	-1.32	0.0929	1510	0.977	0.907	16547	0.99
ODF2L	-6.78	12	-1.32	0.0929	1511	0.977	0.907	16546	0.99
KIAA1586	-6.78	12	-1.32	0.0929	1512	0.977	0.907	16545	0.99
GRM8	-6.78	12	-1.32	0.093	1513	0.977	0.907	16544	0.99
SASH1	-6.78	12	-1.32	0.0931	1514	0.977	0.907	16543	0.99
ZNF80	-6.78	12	-1.32	0.0933	1515	0.977	0.907	16542	0.99
RALY	-6.77	12	-1.32	0.0933	1516	0.977	0.907	16541	0.99
SLC5A5	-6.77	12	-1.32	0.0933	1517	0.977	0.907	16540	0.99
FAM179B	-6.77	12	-1.32	0.0934	1518	0.977	0.907	16539	0.99
F13B	-6.77	12	-1.32	0.0934	1519	0.977	0.907	16538	0.99
JHDM1D	-6.77	12	-1.32	0.0935	1520	0.977	0.907	16537	0.99
ZSWIM5	-6.77	12	-1.32	0.0935	1521	0.977	0.906	16536	0.99
ANKRD30B	-6.76	12	-1.32	0.0938	1522	0.977	0.906	16535	0.99
CEACAM6	-6.76	12	-1.32	0.0938	1523	0.977	0.906	16534	0.99
ARL6	-5.85	9	-1.32	0.0939	1524	0.977	0.906	16533	0.99
RMND5A	-6.76	12	-1.32	0.0939	1525	0.977	0.906	16532	0.99
XKR6	-6.76	12	-1.32	0.094	1526	0.977	0.906	16531	0.99
MUSK	-6.76	12	-1.32	0.094	1527	0.977	0.906	16530	0.99
CDH12	-6.76	12	-1.32	0.094	1528	0.977	0.906	16529	0.99
RNASEK	-6.76	12	-1.32	0.094	1529	0.977	0.906	16528	0.99
TMEM257	-5.85	9	-1.32	0.0941	1530	0.977	0.906	16527	0.99
ATP1B1	-6.75	12	-1.32	0.0941	1531	0.977	0.906	16526	0.99
KLK5	-6.75	12	-1.32	0.0942	1532	0.977	0.906	16525	0.99
RAB22A	-6.75	12	-1.32	0.0942	1533	0.977	0.906	16524	0.99
SLC52A1	-6.75	12	-1.31	0.0943	1534	0.977	0.906	16523	0.99
GFM2	-6.75	12	-1.31	0.0944	1535	0.977	0.906	16522	0.99
FAM133B	-3.37	3	-1.31	0.0944	1536	0.977	0.906	16521	0.99
TMEM213	-6.75	12	-1.31	0.0945	1537	0.977	0.906	16520	0.99
ARID3B	-6.75	12	-1.31	0.0945	1538	0.977	0.906	16519	0.99
MIB1	-6.75	12	-1.31	0.0945	1539	0.977	0.906	16518	0.99
SLC25A43	-6.75	12	-1.31	0.0945	1540	0.977	0.905	16517	0.99
WHAMM	-6.74	12	-1.31	0.0946	1541	0.977	0.905	16516	0.99
ZSCAN16	-6.74	12	-1.31	0.0946	1542	0.977	0.905	16515	0.99
CUL1	-6.74	12	-1.31	0.0948	1543	0.977	0.905	16514	0.99
CDKL1	-6.74	12	-1.31	0.0949	1544	0.977	0.905	16513	0.99
TXNL4B	-6.73	12	-1.31	0.095	1545	0.977	0.905	16512	0.99
NUP107	-6.73	12	-1.31	0.095	1546	0.977	0.905	16511	0.99
MTIF2	-6.73	12	-1.31	0.095	1547	0.977	0.905	16510	0.99
DNAJB1	-6.73	12	-1.31	0.0951	1548	0.977	0.905	16509	0.99
CHMP5	-6.73	12	-1.31	0.0952	1549	0.977	0.905	16508	0.99
MRPS2	-6.73	12	-1.31	0.0953	1550	0.977	0.905	16507	0.99
GLT8D1	-6.72	12	-1.31	0.0954	1551	0.977	0.905	16506	0.99
TARS2	-6.72	12	-1.31	0.0955	1552	0.977	0.905	16505	0.99
ATP6AP1L	-6.72	12	-1.31	0.0955	1553	0.977	0.904	16504	0.99
LATS2	-6.72	12	-1.31	0.0955	1554	0.977	0.904	16503	0.99
C1orf87	-6.72	12	-1.31	0.0956	1555	0.977	0.904	16502	0.99
ARL13B	-6.72	12	-1.31	0.0958	1556	0.977	0.904	16501	0.989
MECR	-6.72	12	-1.31	0.0958	1557	0.977	0.904	16500	0.989
AGL	-6.71	12	-1.31	0.0958	1558	0.977	0.904	16499	0.989
CCT8L2	-6.71	12	-1.31	0.0958	1559	0.977	0.904	16498	0.989
FAM50A	-6.71	12	-1.3	0.096	1560	0.977	0.904	16497	0.989
GNB1	-6.71	12	-1.3	0.0961	1561	0.977	0.904	16496	0.989
PCMT1	-6.71	12	-1.3	0.0962	1562	0.977	0.904	16495	0.989
EAF2	-6.7	12	-1.3	0.0962	1563	0.977	0.904	16494	0.989
C14orf2	-4.74	6	-1.3	0.0963	1564	0.977	0.904	16493	0.989
OPTC	-6.7	12	-1.3	0.0964	1565	0.977	0.904	16492	0.989
MLH3	-6.69	12	-1.3	0.0967	1566	0.977	0.903	16491	0.989
SHISA6	-6.69	12	-1.3	0.0968	1567	0.977	0.903	16490	0.989
GBE1	-6.69	12	-1.3	0.0968	1568	0.977	0.903	16489	0.989
PARS2	-6.69	12	-1.3	0.0968	1569	0.977	0.903	16488	0.989
TBX1	-6.68	12	-1.3	0.0971	1570	0.977	0.903	16487	0.989
MAT2A	-6.68	12	-1.3	0.0972	1571	0.977	0.903	16486	0.989
NCAPD3	-6.68	12	-1.3	0.0972	1572	0.977	0.903	16485	0.989
ARMC4	-6.68	12	-1.3	0.0972	1573	0.977	0.903	16484	0.989
SNRK	-6.68	12	-1.3	0.0973	1574	0.977	0.903	16483	0.989
ANLN	-6.68	12	-1.3	0.0973	1575	0.977	0.903	16482	0.989
C16orf97	-6.68	12	-1.3	0.0973	1576	0.977	0.903	16481	0.989
SIPA1L1	-6.68	12	-1.3	0.0974	1577	0.977	0.903	16480	0.989
RXFP2	-6.68	12	-1.3	0.0974	1578	0.977	0.903	16479	0.989
ACAD9	-6.67	12	-1.3	0.0975	1579	0.977	0.902	16478	0.989
GIMAP1	-6.67	12	-1.3	0.0976	1580	0.977	0.902	16477	0.989
RAD21L1	-6.67	12	-1.3	0.0976	1581	0.977	0.902	16476	0.989
SMIM6	-6.67	12	-1.3	0.0977	1582	0.977	0.902	16475	0.989
PLCH1	-6.67	12	-1.3	0.0977	1583	0.977	0.902	16474	0.989
PHF21B	-6.67	12	-1.29	0.0977	1584	0.977	0.902	16473	0.989
C22orf29	-6.67	12	-1.29	0.0977	1585	0.977	0.902	16472	0.989
ARPC3	-6.67	12	-1.29	0.0977	1586	0.977	0.902	16471	0.989
VGLL3	-6.67	12	-1.29	0.0977	1587	0.977	0.902	16470	0.989
ARHGAP1	-6.67	12	-1.29	0.0978	1588	0.977	0.902	16469	0.989
PTPRG	-6.67	12	-1.29	0.0978	1589	0.977	0.902	16468	0.989
RAI14	-6.66	12	-1.29	0.0979	1590	0.977	0.902	16467	0.989
CCDC89	-6.66	12	-1.29	0.0979	1591	0.977	0.902	16466	0.989
EME2	-6.66	12	-1.29	0.098	1592	0.977	0.902	16465	0.989
WDR41	-6.66	12	-1.29	0.098	1593	0.977	0.902	16464	0.989
C16orf59	-6.66	12	-1.29	0.0982	1594	0.977	0.902	16463	0.989
ZNF284	-6.66	12	-1.29	0.0982	1595	0.977	0.902	16462	0.989
ZMYM4	-6.65	12	-1.29	0.0983	1596	0.977	0.902	16461	0.989
TRIM16	-6.65	12	-1.29	0.0986	1597	0.977	0.901	16460	0.989
CHMP4B	-6.65	12	-1.29	0.0987	1598	0.977	0.901	16459	0.989
CTH	-6.65	12	-1.29	0.0987	1599	0.977	0.901	16458	0.989
AMOTL1	-6.64	12	-1.29	0.0988	1600	0.977	0.901	16457	0.989
C21orf91	-6.64	12	-1.29	0.0989	1601	0.977	0.901	16456	0.989
BMP10	-6.64	12	-1.29	0.0989	1602	0.977	0.901	16455	0.989
MINA	-6.64	12	-1.29	0.0989	1603	0.977	0.901	16454	0.989
SYTL2	-6.64	12	-1.29	0.0989	1604	0.977	0.901	16453	0.989
OLFM3	-6.64	12	-1.29	0.0989	1605	0.977	0.901	16452	0.989
GLP1R	-6.64	12	-1.29	0.0989	1606	0.977	0.901	16451	0.989
TXNDC16	-6.64	12	-1.29	0.099	1607	0.977	0.901	16450	0.989
C15orf62	-6.63	12	-1.29	0.0994	1608	0.977	0.901	16449	0.989
FLG2	-6.63	12	-1.28	0.0995	1609	0.977	0.901	16448	0.989
IL18BP	-6.63	12	-1.28	0.0995	1610	0.977	0.9	16447	0.989
LRRN2	-6.62	12	-1.28	0.0996	1611	0.977	0.9	16446	0.989
PDC	-6.62	12	-1.28	0.0996	1612	0.977	0.9	16445	0.989
IQCF5	-6.62	12	-1.28	0.0996	1613	0.977	0.9	16444	0.989
PCF11	-6.62	12	-1.28	0.0997	1614	0.977	0.9	16443	0.989
DAAM1	-6.62	12	-1.28	0.0997	1615	0.977	0.9	16442	0.989
TMEM115	-6.62	12	-1.28	0.0998	1616	0.977	0.9	16441	0.989
CNBD2	-6.62	12	-1.28	0.0998	1617	0.977	0.9	16440	0.989
C1QB	-6.62	12	-1.28	0.0998	1618	0.977	0.9	16439	0.989
IP6K1	-6.62	12	-1.28	0.1	1619	0.977	0.9	16438	0.989
TTC9C	-6.61	12	-1.28	0.1	1620	0.977	0.9	16437	0.989
KLC1	-6.61	12	-1.28	0.1	1621	0.977	0.9	16436	0.989
CLASP2	-6.61	12	-1.28	0.1	1622	0.977	0.9	16435	0.989
SOCS4	-6.61	12	-1.28	0.1	1623	0.977	0.9	16434	0.989
PFDN4	-6.61	12	-1.28	0.1	1624	0.977	0.9	16433	0.989
PGK1	-6.61	12	-1.28	0.1	1625	0.977	0.9	16432	0.989
AP2M1	-6.6	12	-1.28	0.101	1626	0.977	0.899	16431	0.988
DCLK2	-6.6	12	-1.28	0.101	1627	0.977	0.899	16430	0.988
CDV3	-6.6	12	-1.28	0.101	1628	0.977	0.899	16429	0.988
INO80B	-6.6	12	-1.28	0.101	1629	0.977	0.899	16428	0.988
RNASEL	-6.6	12	-1.28	0.101	1630	0.977	0.899	16427	0.988
LRRC73	-6.6	12	-1.28	0.101	1631	0.977	0.899	16426	0.988
ACTC1	-6.59	12	-1.28	0.101	1632	0.977	0.899	16425	0.988
HARS	-6.59	12	-1.28	0.101	1633	0.977	0.899	16424	0.988
USPL1	-6.59	12	-1.28	0.101	1634	0.977	0.899	16423	0.988
PFN1	-6.59	12	-1.28	0.101	1635	0.977	0.899	16422	0.988
OR5A1	-6.59	12	-1.28	0.101	1636	0.977	0.899	16421	0.988
SEC14L6	-6.59	12	-1.28	0.101	1637	0.977	0.899	16420	0.988
IL21	-6.59	12	-1.28	0.101	1638	0.977	0.899	16419	0.988
MFSD6	-6.59	12	-1.28	0.101	1639	0.977	0.899	16418	0.988
SRGAP1	-6.59	12	-1.28	0.101	1640	0.977	0.899	16417	0.988
TNKS1BP1	-6.59	12	-1.27	0.101	1641	0.977	0.899	16416	0.988
MCOLN3	-6.59	12	-1.27	0.101	1642	0.977	0.899	16415	0.988
CCT6A	-6.59	12	-1.27	0.101	1643	0.977	0.899	16414	0.988
LRRC57	-6.58	12	-1.27	0.101	1644	0.977	0.899	16413	0.988
GPR124	-6.58	12	-1.27	0.101	1645	0.977	0.899	16412	0.988
VIPR1	-6.58	12	-1.27	0.101	1646	0.977	0.899	16411	0.988
WDR17	-6.58	12	-1.27	0.101	1647	0.977	0.899	16410	0.988
LRRC47	-6.58	12	-1.27	0.101	1648	0.977	0.899	16409	0.988
SYNE2	-6.58	12	-1.27	0.102	1649	0.977	0.898	16408	0.988
BLOC1S3	-6.58	12	-1.27	0.102	1650	0.977	0.898	16407	0.988
TXN	-3.29	3	-1.27	0.102	1651	0.977	0.898	16406	0.988
NEK9	-6.58	12	-1.27	0.102	1652	0.977	0.898	16405	0.988
ALCAM	-6.58	12	-1.27	0.102	1653	0.977	0.898	16404	0.988
CHRM1	-6.58	12	-1.27	0.102	1654	0.977	0.898	16403	0.988
HAPLN4	-6.57	12	-1.27	0.102	1655	0.977	0.898	16402	0.988
SMCP	-6.57	12	-1.27	0.102	1656	0.977	0.898	16401	0.988
MRAS	-6.57	12	-1.27	0.102	1657	0.977	0.898	16400	0.988
PSMC1	-6.57	12	-1.27	0.102	1658	0.977	0.898	16399	0.988
PPARG	-6.57	12	-1.27	0.102	1659	0.977	0.898	16398	0.988
MTPN	-6.57	12	-1.27	0.102	1660	0.977	0.898	16397	0.988
TMED5	-6.57	12	-1.27	0.102	1661	0.977	0.898	16396	0.988
LRRC8C	-6.57	12	-1.27	0.102	1662	0.977	0.898	16395	0.988
C1orf137	-6.56	12	-1.27	0.102	1663	0.977	0.898	16394	0.988
ERBB3	-6.56	12	-1.27	0.102	1664	0.977	0.898	16393	0.988
ZNF461	-6.56	12	-1.27	0.102	1665	0.977	0.898	16392	0.988
IGHMBP2	-6.56	12	-1.27	0.102	1666	0.977	0.898	16391	0.988
SEMA6D	-6.56	12	-1.27	0.103	1667	0.977	0.897	16390	0.988
CFDP1	-6.55	12	-1.27	0.103	1668	0.977	0.897	16389	0.988
SLC2A4	-6.55	12	-1.27	0.103	1669	0.977	0.897	16388	0.988
PDE6C	-6.55	12	-1.27	0.103	1670	0.977	0.897	16387	0.988
AK3	-6.55	12	-1.27	0.103	1671	0.977	0.897	16386	0.988
HMGCLL1	-6.55	12	-1.27	0.103	1672	0.977	0.897	16385	0.988
ARF5	-6.54	12	-1.26	0.103	1673	0.977	0.897	16384	0.988
ZNF76	-6.54	12	-1.26	0.103	1674	0.977	0.897	16383	0.988
SEC61A1	-6.54	12	-1.26	0.103	1675	0.977	0.897	16382	0.988
RUNDC3A	-6.54	12	-1.26	0.103	1676	0.977	0.897	16381	0.988
BCS1L	-6.54	12	-1.26	0.103	1677	0.977	0.897	16380	0.988
SPHKAP	-6.54	12	-1.26	0.103	1678	0.977	0.897	16379	0.988
DDX1	-6.54	12	-1.26	0.103	1679	0.977	0.897	16378	0.988
MXRA7	-6.54	12	-1.26	0.103	1680	0.977	0.897	16377	0.988
ELP6	-6.54	12	-1.26	0.103	1681	0.977	0.897	16376	0.988
RHOJ	-6.53	12	-1.26	0.104	1682	0.977	0.896	16375	0.988
MREG	-6.53	12	-1.26	0.104	1683	0.977	0.896	16374	0.988
LBH	-6.53	12	-1.26	0.104	1684	0.977	0.896	16373	0.988
TTC23	-6.53	12	-1.26	0.104	1685	0.977	0.896	16372	0.988
GPR27	-6.53	12	-1.26	0.104	1686	0.977	0.896	16371	0.988
UBE2E1	-6.53	12	-1.26	0.104	1687	0.977	0.896	16370	0.988
CTNNBL1	-6.53	12	-1.26	0.104	1688	0.977	0.896	16369	0.988
VEZT	-6.53	12	-1.26	0.104	1689	0.977	0.896	16368	0.988
SRSF6	-6.53	12	-1.26	0.104	1690	0.977	0.896	16367	0.988
RAD51D	-6.53	12	-1.26	0.104	1691	0.977	0.896	16366	0.988
FAM151A	-6.52	12	-1.26	0.104	1692	0.977	0.896	16365	0.988
COL8A1	-6.52	12	-1.26	0.104	1693	0.977	0.896	16364	0.988
ZNF346	-6.52	12	-1.26	0.104	1694	0.977	0.896	16363	0.988
KLHL31	-6.52	12	-1.26	0.104	1695	0.977	0.896	16362	0.988
TOPBP1	-6.52	12	-1.26	0.104	1696	0.977	0.896	16361	0.988
MPI	-6.51	12	-1.26	0.105	1697	0.977	0.895	16360	0.988
FAM53A	-6.51	12	-1.26	0.105	1698	0.977	0.895	16359	0.988
NRXN3	-6.51	12	-1.26	0.105	1699	0.977	0.895	16358	0.988
RTF1	-6.51	12	-1.26	0.105	1700	0.977	0.895	16357	0.988
RFC5	-6.51	12	-1.26	0.105	1701	0.977	0.895	16356	0.988
ZNF280B	-6.51	12	-1.25	0.105	1702	0.977	0.895	16355	0.988
PTGES2	-6.5	12	-1.25	0.105	1703	0.977	0.895	16354	0.988
PHIP	-6.5	12	-1.25	0.105	1704	0.977	0.895	16353	0.988
TRAF5	-6.5	12	-1.25	0.105	1705	0.977	0.895	16352	0.988
GRIK3	-6.5	12	-1.25	0.105	1706	0.977	0.895	16351	0.988
PIP4K2B	-6.5	12	-1.25	0.105	1707	0.977	0.895	16350	0.988
SUPT3H	-6.49	12	-1.25	0.105	1708	0.977	0.895	16349	0.988
CC2D2B	-6.49	12	-1.25	0.105	1709	0.977	0.895	16348	0.988
CCDC138	-6.49	12	-1.25	0.106	1710	0.977	0.894	16347	0.988
EIF3K	-6.49	12	-1.25	0.106	1711	0.977	0.894	16346	0.988
HMCN1	-6.49	12	-1.25	0.106	1712	0.977	0.894	16345	0.988
MVB12A	-6.48	12	-1.25	0.106	1713	0.977	0.894	16344	0.988
PHF14	-6.48	12	-1.25	0.106	1714	0.977	0.894	16343	0.988
COL14A1	-6.48	12	-1.25	0.106	1715	0.977	0.894	16342	0.988
PPP1R35	-6.48	12	-1.25	0.106	1716	0.977	0.894	16341	0.988
CCDC80	-6.48	12	-1.25	0.106	1717	0.977	0.894	16340	0.988
SPN	-6.48	12	-1.25	0.106	1718	0.977	0.894	16339	0.988
ZNF621	-6.47	12	-1.25	0.106	1719	0.977	0.894	16338	0.988
SCYL2	-6.47	12	-1.25	0.106	1720	0.977	0.894	16337	0.988
GABRA6	-6.47	12	-1.25	0.106	1721	0.977	0.894	16336	0.988
DHX8	-6.47	12	-1.25	0.107	1722	0.977	0.893	16335	0.988
ANAPC4	-6.47	12	-1.24	0.107	1723	0.977	0.893	16334	0.988
PCGF3	-6.47	12	-1.24	0.107	1724	0.977	0.893	16333	0.988
PLAGL2	-6.47	12	-1.24	0.107	1725	0.977	0.893	16332	0.988
TGIF2	-6.46	12	-1.24	0.107	1726	0.977	0.893	16331	0.988
TRANK1	-6.46	12	-1.24	0.107	1727	0.977	0.893	16330	0.988
SPINT3	-6.46	12	-1.24	0.107	1728	0.977	0.893	16329	0.988
NTF3	-6.46	12	-1.24	0.107	1729	0.977	0.893	16328	0.988
C9orf57	-6.46	12	-1.24	0.107	1730	0.977	0.893	16327	0.988
TEX264	-6.45	12	-1.24	0.107	1731	0.977	0.893	16326	0.988
MKLN1	-6.45	12	-1.24	0.107	1732	0.977	0.893	16325	0.988
TMBIM6	-6.45	12	-1.24	0.107	1733	0.977	0.893	16324	0.988
ODAM	-6.45	12	-1.24	0.107	1734	0.977	0.893	16323	0.988
ROPN1B	-5.59	9	-1.24	0.107	1735	0.977	0.893	16322	0.988
CIAPIN1	-6.45	12	-1.24	0.107	1736	0.977	0.893	16321	0.988
ARTN	-6.45	12	-1.24	0.107	1737	0.977	0.893	16320	0.988
LRFN4	-6.45	12	-1.24	0.107	1738	0.977	0.893	16319	0.988
SLC6A17	-6.45	12	-1.24	0.107	1739	0.977	0.893	16318	0.988
ECHDC3	-6.45	12	-1.24	0.107	1740	0.977	0.893	16317	0.988
GPRC5D	-6.45	12	-1.24	0.107	1741	0.977	0.893	16316	0.988
ECI2	-6.44	12	-1.24	0.108	1742	0.977	0.892	16315	0.988
KIAA2022	-6.44	12	-1.24	0.108	1743	0.977	0.892	16314	0.988
JPH4	-6.44	12	-1.24	0.108	1744	0.977	0.892	16313	0.987
DIRC3	-6.44	12	-1.24	0.108	1745	0.977	0.892	16312	0.987
PCMTD2	-6.43	12	-1.24	0.108	1746	0.977	0.892	16311	0.987
MCCC2	-6.43	12	-1.24	0.108	1747	0.977	0.892	16310	0.987
PCCB	-6.43	12	-1.24	0.108	1748	0.977	0.892	16309	0.987
PTPN12	-6.43	12	-1.24	0.108	1749	0.977	0.892	16308	0.987
THAP10	-6.43	12	-1.24	0.108	1750	0.977	0.892	16307	0.987
TMEM128	-6.43	12	-1.24	0.108	1751	0.977	0.892	16306	0.987
CLDN17	-6.42	12	-1.23	0.109	1752	0.977	0.891	16305	0.987
TXNDC9	-6.42	12	-1.23	0.109	1753	0.977	0.891	16304	0.987
MEI1	-6.42	12	-1.23	0.109	1754	0.977	0.891	16303	0.987
TBC1D20	-6.42	12	-1.23	0.109	1755	0.977	0.891	16302	0.987
INPP4A	-6.42	12	-1.23	0.109	1756	0.977	0.891	16301	0.987
EPN2	-6.41	12	-1.23	0.109	1757	0.977	0.891	16300	0.987
SPINK6	-6.41	12	-1.23	0.109	1758	0.977	0.891	16299	0.987
MOGAT3	-6.41	12	-1.23	0.109	1759	0.977	0.891	16298	0.987
TMEM177	-6.41	12	-1.23	0.109	1760	0.977	0.891	16297	0.987
CEP89	-6.41	12	-1.23	0.109	1761	0.977	0.891	16296	0.987
TMEM81	-6.41	12	-1.23	0.109	1762	0.977	0.891	16295	0.987
RAC2	-6.41	12	-1.23	0.109	1763	0.977	0.891	16294	0.987
TNNT2	-6.41	12	-1.23	0.109	1764	0.977	0.891	16293	0.987
METTL15	-6.41	12	-1.23	0.109	1765	0.977	0.891	16292	0.987
GZF1	-6.4	12	-1.23	0.109	1766	0.977	0.891	16291	0.987
SCTR	-6.4	12	-1.23	0.109	1767	0.977	0.891	16290	0.987
KRT28	-6.4	12	-1.23	0.109	1768	0.977	0.891	16289	0.987
GCN1L1	-6.4	12	-1.23	0.11	1769	0.977	0.89	16288	0.987
PMM2	-6.4	12	-1.23	0.11	1770	0.977	0.89	16287	0.987
USP18	-6.4	12	-1.23	0.11	1771	0.977	0.89	16286	0.987
EFCAB11	-6.39	12	-1.23	0.11	1772	0.977	0.89	16285	0.987
NFATC2IP	-6.39	12	-1.23	0.11	1773	0.977	0.89	16284	0.987
ZC3H12B	-6.39	12	-1.23	0.11	1774	0.977	0.89	16283	0.987
DUSP1	-6.39	12	-1.23	0.11	1775	0.977	0.89	16282	0.987
SCD5	-6.39	12	-1.23	0.11	1776	0.977	0.89	16281	0.987
CYP4A22	-3.19	3	-1.23	0.11	1777	0.977	0.89	16280	0.987
BIRC2	-6.39	12	-1.22	0.11	1778	0.977	0.89	16279	0.987
MCOLN2	-6.38	12	-1.22	0.11	1779	0.977	0.89	16278	0.987
HADHB	-6.38	12	-1.22	0.11	1780	0.977	0.89	16277	0.987
G3BP2	-6.38	12	-1.22	0.11	1781	0.977	0.89	16276	0.987
C1orf141	-6.38	12	-1.22	0.111	1782	0.977	0.889	16275	0.987
C3orf52	-6.37	12	-1.22	0.111	1783	0.977	0.889	16274	0.986
AKIRIN1	-6.37	12	-1.22	0.111	1784	0.977	0.889	16273	0.986
CXCL3	-3.19	3	-1.22	0.111	1785	0.977	0.889	16272	0.986
EDC3	-6.37	12	-1.22	0.111	1786	0.977	0.889	16271	0.986
CNKSR1	-6.37	12	-1.22	0.111	1787	0.977	0.889	16270	0.986
ADRA1A	-6.36	12	-1.22	0.111	1788	0.977	0.889	16269	0.986
SLC8B1	-6.36	12	-1.22	0.111	1789	0.977	0.889	16268	0.986
REM2	-6.36	12	-1.22	0.111	1790	0.977	0.889	16267	0.986
RBL1	-6.36	12	-1.22	0.111	1791	0.977	0.889	16266	0.986
ANAPC11	-6.36	12	-1.22	0.111	1792	0.977	0.889	16265	0.986
JAGN1	-6.36	12	-1.22	0.111	1793	0.977	0.889	16264	0.986
SLC17A1	-6.36	12	-1.22	0.112	1794	0.977	0.888	16263	0.986
PDE6D	-6.36	12	-1.22	0.112	1795	0.977	0.888	16262	0.986
VPS25	-6.36	12	-1.22	0.112	1796	0.977	0.888	16261	0.986
FABP5	-3.18	3	-1.22	0.112	1797	0.977	0.888	16260	0.986
KIF22	-6.35	12	-1.22	0.112	1798	0.977	0.888	16259	0.986
NEUROG2	-6.35	12	-1.22	0.112	1799	0.977	0.888	16258	0.986
TM9SF3	-6.35	12	-1.22	0.112	1800	0.977	0.888	16257	0.986
ERF	-6.35	12	-1.22	0.112	1801	0.977	0.888	16256	0.986
CCDC148	-6.35	12	-1.22	0.112	1802	0.977	0.888	16255	0.986
FDX1L	-6.35	12	-1.22	0.112	1803	0.977	0.888	16254	0.986
PCDH15	-6.35	12	-1.22	0.112	1804	0.977	0.888	16253	0.986
LMAN2L	-6.34	12	-1.21	0.112	1805	0.977	0.888	16252	0.986
ATXN10	-6.34	12	-1.21	0.112	1806	0.977	0.888	16251	0.986
PLEKHH1	-6.34	12	-1.21	0.112	1807	0.977	0.888	16250	0.986
YAP1	-6.34	12	-1.21	0.112	1808	0.977	0.888	16249	0.986
CDC25A	-6.34	12	-1.21	0.113	1809	0.977	0.887	16248	0.986
ATAD5	-6.34	12	-1.21	0.113	1810	0.977	0.887	16247	0.986
C7orf63	-6.34	12	-1.21	0.113	1811	0.977	0.887	16246	0.986
TMEM14C	-4.48	6	-1.21	0.113	1812	0.977	0.887	16245	0.986
PIGT	-6.33	12	-1.21	0.113	1813	0.977	0.887	16244	0.986
WDR73	-6.33	12	-1.21	0.113	1814	0.977	0.887	16243	0.986
PDIK1L	-6.32	12	-1.21	0.113	1815	0.977	0.887	16242	0.986
OR7A10	-4.47	6	-1.21	0.113	1816	0.977	0.887	16241	0.986
SSBP1	-6.32	12	-1.21	0.114	1817	0.977	0.886	16240	0.986
PPFIA1	-6.31	12	-1.21	0.114	1818	0.977	0.886	16239	0.986
ANO10	-6.31	12	-1.21	0.114	1819	0.977	0.886	16238	0.985
SPA17	-6.31	12	-1.21	0.114	1820	0.977	0.886	16237	0.985
RSPH1	-6.31	12	-1.21	0.114	1821	0.977	0.886	16236	0.985
GNG12	-6.31	12	-1.21	0.114	1822	0.977	0.886	16235	0.985
MRO	-6.31	12	-1.21	0.114	1823	0.977	0.886	16234	0.985
BCL9	-6.31	12	-1.21	0.114	1824	0.977	0.886	16233	0.985
SRSF1	-6.31	12	-1.21	0.114	1825	0.977	0.886	16232	0.985
IQCB1	-6.3	12	-1.2	0.114	1826	0.977	0.886	16231	0.985
TIPIN	-6.3	12	-1.2	0.114	1827	0.977	0.886	16230	0.985
CDR1	-6.3	12	-1.2	0.114	1828	0.977	0.886	16229	0.985
SMYD3	-6.3	12	-1.2	0.114	1829	0.977	0.886	16228	0.985
FNDC4	-6.3	12	-1.2	0.114	1830	0.977	0.886	16227	0.985
ZG16	-6.3	12	-1.2	0.114	1831	0.977	0.886	16226	0.985
SPATA9	-6.29	12	-1.2	0.115	1832	0.977	0.885	16225	0.985
ENO3	-6.29	12	-1.2	0.115	1833	0.977	0.885	16224	0.985
DDIT4L	-6.29	12	-1.2	0.115	1834	0.977	0.885	16223	0.985
ALDH7A1	-6.29	12	-1.2	0.115	1835	0.977	0.885	16222	0.985
PCDHGA12	-6.29	12	-1.2	0.115	1836	0.977	0.885	16221	0.985
EIF5A2	-6.29	12	-1.2	0.115	1837	0.977	0.885	16220	0.985
GXYLT2	-6.28	12	-1.2	0.115	1838	0.977	0.885	16219	0.985
TMEM222	-6.28	12	-1.2	0.115	1839	0.977	0.885	16218	0.985
CMPK1	-6.28	12	-1.2	0.115	1840	0.977	0.885	16217	0.985
MUC15	-6.28	12	-1.2	0.115	1841	0.977	0.885	16216	0.985
SH2D1B	-6.28	12	-1.2	0.115	1842	0.977	0.885	16215	0.985
ARHGEF37	-6.28	12	-1.2	0.115	1843	0.977	0.885	16214	0.985
PAN3	-6.28	12	-1.2	0.115	1844	0.977	0.885	16213	0.985
NEFH	-6.27	12	-1.2	0.116	1845	0.977	0.884	16212	0.985
VANGL1	-6.27	12	-1.2	0.116	1846	0.977	0.884	16211	0.985
RCAN3	-6.27	12	-1.2	0.116	1847	0.977	0.884	16210	0.985
CDRT1	-5.43	9	-1.2	0.116	1848	0.977	0.884	16209	0.985
OR10Z1	-6.27	12	-1.2	0.116	1849	0.977	0.884	16208	0.985
TET2	-6.27	12	-1.2	0.116	1850	0.977	0.884	16207	0.985
KRTAP27-1	-6.27	12	-1.2	0.116	1851	0.977	0.884	16206	0.985
WIPI2	-6.27	12	-1.2	0.116	1852	0.977	0.884	16205	0.985
VPS37A	-6.27	12	-1.2	0.116	1853	0.977	0.884	16204	0.985
RNGTT	-6.27	12	-1.2	0.116	1854	0.977	0.884	16203	0.985
CATSPERB	-6.27	12	-1.2	0.116	1855	0.977	0.884	16202	0.985
TAF1D	-6.26	12	-1.2	0.116	1856	0.977	0.884	16201	0.985
CD300A	-6.26	12	-1.19	0.116	1857	0.977	0.884	16200	0.985
ABHD6	-6.26	12	-1.19	0.116	1858	0.977	0.884	16199	0.985
FMR1	-6.26	12	-1.19	0.116	1859	0.977	0.884	16198	0.985
TSSC1	-6.26	12	-1.19	0.116	1860	0.977	0.884	16197	0.985
RNF146	-6.26	12	-1.19	0.116	1861	0.977	0.884	16196	0.985
TMEM121	-6.26	12	-1.19	0.116	1862	0.977	0.884	16195	0.985
ATP5G3	-6.25	12	-1.19	0.116	1863	0.977	0.884	16194	0.985
HSD17B1	-6.25	12	-1.19	0.117	1864	0.977	0.883	16193	0.985
LINC00998	-3.13	3	-1.19	0.117	1865	0.977	0.883	16192	0.985
TMEM185A	-6.25	12	-1.19	0.117	1866	0.977	0.883	16191	0.985
RAD51AP2	-6.25	12	-1.19	0.117	1867	0.977	0.883	16190	0.985
MYO1D	-6.25	12	-1.19	0.117	1868	0.977	0.883	16189	0.985
VPS53	-6.25	12	-1.19	0.117	1869	0.977	0.883	16188	0.985
ATP2B2	-6.24	12	-1.19	0.117	1870	0.977	0.883	16187	0.985
QRSL1	-6.24	12	-1.19	0.117	1871	0.977	0.883	16186	0.985
SENP6	-6.24	12	-1.19	0.117	1872	0.977	0.883	16185	0.985
TEX13B	-6.24	12	-1.19	0.117	1873	0.977	0.883	16184	0.985
ADNP	-6.24	12	-1.19	0.117	1874	0.977	0.883	16183	0.985
AFAP1	-6.24	12	-1.19	0.117	1875	0.977	0.883	16182	0.985
MAGED2	-6.24	12	-1.19	0.117	1876	0.977	0.883	16181	0.985
GGA1	-6.24	12	-1.19	0.117	1877	0.977	0.883	16180	0.985
MMP28	-6.23	12	-1.19	0.117	1878	0.977	0.883	16179	0.985
SEC22A	-6.23	12	-1.19	0.117	1879	0.977	0.883	16178	0.985
KRT3	-6.23	12	-1.19	0.117	1880	0.977	0.883	16177	0.985
OR2AG2	-6.23	12	-1.19	0.118	1881	0.977	0.882	16176	0.985
NPC1	-6.23	12	-1.19	0.118	1882	0.977	0.882	16175	0.985
CNPY3	-6.23	12	-1.19	0.118	1883	0.977	0.882	16174	0.985
UNC79	-6.23	12	-1.19	0.118	1884	0.977	0.882	16173	0.985
TRNAU1AP	-6.23	12	-1.19	0.118	1885	0.977	0.882	16172	0.985
ZBTB47	-6.23	12	-1.19	0.118	1886	0.977	0.882	16171	0.985
PDCL3	-6.22	12	-1.19	0.118	1887	0.977	0.882	16170	0.985
DNAJC5	-6.22	12	-1.18	0.118	1888	0.977	0.882	16169	0.985
MAP3K7CL	-6.22	12	-1.18	0.118	1889	0.977	0.882	16168	0.985
ABHD16B	-6.22	12	-1.18	0.118	1890	0.977	0.882	16167	0.985
NKX2-1	-6.22	12	-1.18	0.118	1891	0.977	0.882	16166	0.985
CCDC84	-6.22	12	-1.18	0.118	1892	0.977	0.882	16165	0.985
GRXCR1	-6.22	12	-1.18	0.118	1893	0.977	0.882	16164	0.985
KAT5	-6.22	12	-1.18	0.118	1894	0.977	0.882	16163	0.985
BIRC7	-6.21	12	-1.18	0.119	1895	0.977	0.881	16162	0.985
ARHGAP18	-6.21	12	-1.18	0.119	1896	0.977	0.881	16161	0.985
ARPP21	-6.21	12	-1.18	0.119	1897	0.977	0.881	16160	0.985
C3orf62	-6.21	12	-1.18	0.119	1898	0.977	0.881	16159	0.985
SERPINA11	-6.21	12	-1.18	0.119	1899	0.977	0.881	16158	0.985
UPF1	-6.2	12	-1.18	0.119	1900	0.977	0.881	16157	0.985
URAD	-6.2	12	-1.18	0.119	1901	0.977	0.881	16156	0.984
GALNT6	-6.2	12	-1.18	0.119	1902	0.977	0.881	16155	0.984
OTX1	-6.2	12	-1.18	0.119	1903	0.977	0.881	16154	0.984
ESAM	-6.2	12	-1.18	0.119	1904	0.977	0.881	16153	0.984
ANKAR	-6.2	12	-1.18	0.119	1905	0.977	0.881	16152	0.984
GPCPD1	-6.2	12	-1.18	0.119	1906	0.977	0.881	16151	0.984
KRTAP13-2	-6.2	12	-1.18	0.119	1907	0.977	0.881	16150	0.984
ZNF649	-6.2	12	-1.18	0.119	1908	0.977	0.881	16149	0.984
HIBADH	-6.19	12	-1.18	0.119	1909	0.977	0.881	16148	0.984
PGAP1	-6.19	12	-1.18	0.119	1910	0.977	0.881	16147	0.984
XRCC6	-6.19	12	-1.18	0.12	1911	0.977	0.88	16146	0.984
TEX30	-6.19	12	-1.18	0.12	1912	0.977	0.88	16145	0.984
RASGEF1A	-6.18	12	-1.18	0.12	1913	0.977	0.88	16144	0.984
POPDC2	-6.18	12	-1.18	0.12	1914	0.977	0.88	16143	0.984
MRPL52	-6.18	12	-1.17	0.12	1915	0.977	0.88	16142	0.984
C19orf59	-6.18	12	-1.17	0.12	1916	0.977	0.88	16141	0.984
DHX36	-6.18	12	-1.17	0.12	1917	0.977	0.88	16140	0.984
C2CD4A	-6.18	12	-1.17	0.12	1918	0.977	0.88	16139	0.984
CYP11B1	-6.18	12	-1.17	0.12	1919	0.977	0.88	16138	0.984
SOCS3	-6.17	12	-1.17	0.12	1920	0.977	0.88	16137	0.984
GP6	-6.17	12	-1.17	0.121	1921	0.977	0.879	16136	0.984
DAPK2	-6.17	12	-1.17	0.121	1922	0.977	0.879	16135	0.984
SREK1IP1	-3.08	3	-1.17	0.121	1923	0.977	0.879	16134	0.984
PTPLAD1	-6.17	12	-1.17	0.121	1924	0.977	0.879	16133	0.984
PSMG3	-6.17	12	-1.17	0.121	1925	0.977	0.879	16132	0.984
ITGB8	-6.17	12	-1.17	0.121	1926	0.977	0.879	16131	0.984
CCDC74B	-4.36	6	-1.17	0.121	1927	0.977	0.879	16130	0.984
TMED3	-6.16	12	-1.17	0.121	1928	0.977	0.879	16129	0.984
ATP5J	-6.16	12	-1.17	0.121	1929	0.977	0.879	16128	0.984
LUZP2	-6.16	12	-1.17	0.121	1930	0.977	0.879	16127	0.984
ABHD10	-6.16	12	-1.17	0.121	1931	0.977	0.879	16126	0.984
DAG1	-6.16	12	-1.17	0.121	1932	0.977	0.879	16125	0.984
PLG	-6.16	12	-1.17	0.121	1933	0.977	0.879	16124	0.984
ATP2A1	-6.16	12	-1.17	0.121	1934	0.977	0.879	16123	0.984
ISCU	-6.16	12	-1.17	0.121	1935	0.977	0.879	16122	0.984
PTBP2	-6.16	12	-1.17	0.121	1936	0.977	0.879	16121	0.984
PRKAA2	-6.16	12	-1.17	0.121	1937	0.977	0.879	16120	0.984
TMX2	-6.16	12	-1.17	0.121	1938	0.977	0.879	16119	0.984
SLCO2B1	-6.16	12	-1.17	0.121	1939	0.977	0.879	16118	0.984
ORC6	-6.15	12	-1.17	0.121	1940	0.977	0.879	16117	0.984
GABPA	-6.15	12	-1.17	0.121	1941	0.977	0.879	16116	0.984
PEA15	-6.15	12	-1.17	0.121	1942	0.977	0.879	16115	0.984
ALAD	-6.15	12	-1.17	0.121	1943	0.977	0.879	16114	0.984
ZNF668	-6.15	12	-1.17	0.121	1944	0.977	0.879	16113	0.984
LINC00632	-6.15	12	-1.17	0.122	1945	0.977	0.878	16112	0.984
UMPS	-6.15	12	-1.17	0.122	1946	0.977	0.878	16111	0.984
PSMC6	-6.15	12	-1.17	0.122	1947	0.977	0.878	16110	0.984
CACNA2D3	-6.14	12	-1.17	0.122	1948	0.977	0.878	16109	0.984
COX16	-6.14	12	-1.17	0.122	1949	0.977	0.878	16108	0.984
C14orf132	-6.13	12	-1.16	0.122	1950	0.977	0.878	16107	0.984
SPAG9	-6.13	12	-1.16	0.122	1951	0.977	0.878	16106	0.984
TANGO2	-6.13	12	-1.16	0.122	1952	0.977	0.878	16105	0.984
FABP3	-6.13	12	-1.16	0.122	1953	0.977	0.878	16104	0.984
CENPJ	-6.13	12	-1.16	0.123	1954	0.977	0.877	16103	0.984
ABCE1	-6.13	12	-1.16	0.123	1955	0.977	0.877	16102	0.984
DIAPH1	-6.13	12	-1.16	0.123	1956	0.977	0.877	16101	0.984
SYNGAP1	-6.13	12	-1.16	0.123	1957	0.977	0.877	16100	0.984
SLC25A26	-6.13	12	-1.16	0.123	1958	0.977	0.877	16099	0.984
SEMA4F	-6.13	12	-1.16	0.123	1959	0.977	0.877	16098	0.984
CCDC132	-6.13	12	-1.16	0.123	1960	0.977	0.877	16097	0.984
MDFIC	-6.13	12	-1.16	0.123	1961	0.977	0.877	16096	0.984
XAGE5	-3.06	3	-1.16	0.123	1962	0.977	0.877	16095	0.984
OR6K6	-6.12	12	-1.16	0.123	1963	0.977	0.877	16094	0.984
ABCA8	-6.12	12	-1.16	0.123	1964	0.977	0.877	16093	0.984
BTBD8	-6.11	12	-1.16	0.123	1965	0.977	0.877	16092	0.984
ALG14	-6.11	12	-1.16	0.123	1966	0.977	0.877	16091	0.984
NSUN3	-6.11	12	-1.16	0.124	1967	0.977	0.876	16090	0.984
KLF15	-6.11	12	-1.16	0.124	1968	0.977	0.876	16089	0.984
MND1	-6.11	12	-1.16	0.124	1969	0.977	0.876	16088	0.984
ZMAT1	-6.11	12	-1.16	0.124	1970	0.977	0.876	16087	0.984
OR52E4	-6.11	12	-1.16	0.124	1971	0.977	0.876	16086	0.984
ZNF440	-6.1	12	-1.16	0.124	1972	0.977	0.876	16085	0.983
EXOC6B	-6.1	12	-1.16	0.124	1973	0.977	0.876	16084	0.983
B3GAT3	-6.1	12	-1.15	0.124	1974	0.977	0.876	16083	0.983
KCNF1	-6.1	12	-1.15	0.124	1975	0.977	0.876	16082	0.983
PRRC1	-6.1	12	-1.15	0.124	1976	0.977	0.876	16081	0.983
PTPN1	-6.1	12	-1.15	0.124	1977	0.977	0.876	16080	0.983
CRK	-6.1	12	-1.15	0.124	1978	0.977	0.876	16079	0.983
LYPD1	-6.09	12	-1.15	0.124	1979	0.977	0.876	16078	0.983
RNF165	-6.09	12	-1.15	0.124	1980	0.977	0.876	16077	0.983
ZNF627	-6.09	12	-1.15	0.125	1981	0.977	0.875	16076	0.983
UQCC2	-6.09	12	-1.15	0.125	1982	0.977	0.875	16075	0.983
IPO9	-6.09	12	-1.15	0.125	1983	0.977	0.875	16074	0.983
SLMAP	-6.09	12	-1.15	0.125	1984	0.977	0.875	16073	0.983
CDCA7	-6.09	12	-1.15	0.125	1985	0.977	0.875	16072	0.983
SLC19A2	-6.09	12	-1.15	0.125	1986	0.977	0.875	16071	0.983
TDRD6	-6.09	12	-1.15	0.125	1987	0.977	0.875	16070	0.983
SH2B1	-6.09	12	-1.15	0.125	1988	0.977	0.875	16069	0.983
CHST9	-6.09	12	-1.15	0.125	1989	0.977	0.875	16068	0.983
ADH5	-6.08	12	-1.15	0.125	1990	0.977	0.875	16067	0.983
DYNLRB1	-6.08	12	-1.15	0.125	1991	0.977	0.875	16066	0.983
SEMA3E	-6.08	12	-1.15	0.125	1992	0.977	0.875	16065	0.983
C6orf226	-6.08	12	-1.15	0.125	1993	0.977	0.875	16064	0.983
COL21A1	-6.08	12	-1.15	0.125	1994	0.977	0.875	16063	0.983
DNASE1L3	-6.08	12	-1.15	0.125	1995	0.977	0.875	16062	0.983
GPC3	-6.08	12	-1.15	0.125	1996	0.977	0.875	16061	0.983
AGFG1	-6.08	12	-1.15	0.125	1997	0.977	0.875	16060	0.983
GLTSCR1L	-6.08	12	-1.15	0.125	1998	0.977	0.875	16059	0.983
OR8U1	-6.07	12	-1.15	0.125	1999	0.977	0.875	16058	0.983
[truncated: 16,057 more rows]
