# Supplementary material for: Finding novel vulnerabilities of hypomorphic BRCA1 alleles
Source: Mol Oncol. 2026 May 29:10.1002/1878-0261.70271. Online ahead of print. doi: 10.1002/1878-0261.70271 (PMC13399126; doi:10.1002/1878-0261.70271)
Supplement: Supplementary file 2 — Table S2. CRISPR screen results BRCA1‐I26A expressing versus WT cells. [file MOL2-9999-0-s001.xlsx]

## Sheet: IsogenicZ
GENE	sumZ	numObs	normZ	pval_synth	rank_synth	fdr_synth	pval_supp	rank_supp	fdr_supp
FANCM	-20.25	12	-4.91	4.47e-07	1	0.0047	1	18056	1
KMT2A	-20.13	12	-4.88	5.2e-07	2	0.0047	1	18055	1
HNRNPK	-19.8	12	-4.8	7.89e-07	3	0.00475	1	18054	1
C19orf40	-17.83	12	-4.31	8.25e-06	4	0.0373	1	18053	1
FANCD2	-17.01	12	-4.1	2.06e-05	5	0.0743	1	18052	1
XRCC1	-16.51	12	-3.97	3.52e-05	6	0.106	1	18051	1
FAM76B	-16.17	12	-3.89	5.01e-05	7	0.129	1	18050	1
LEO1	-15.72	12	-3.78	7.93e-05	8	0.155	1	18049	1
MLLT4	-15.7	12	-3.77	8.12e-05	9	0.155	1	18048	1
C17orf70	-15.64	12	-3.76	8.59e-05	10	0.155	1	18047	1
TIPARP	-15.39	12	-3.69	0.00011	11	0.181	1	18046	1
AGO2	-15	12	-3.6	0.000161	12	0.242	1	18045	1
PTH	-14.75	12	-3.53	0.000204	13	0.252	1	18044	1
ERCC8	-14.65	12	-3.51	0.000225	14	0.252	1	18043	1
OR8U1	-14.59	12	-3.49	0.000239	15	0.252	1	18042	1
GRM7	-14.55	12	-3.48	0.000248	16	0.252	1	18041	1
VSNL1	-14.52	12	-3.48	0.000254	17	0.252	1	18040	1
FANCF	-14.48	12	-3.47	0.000264	18	0.252	1	18039	1
ALLC	-14.47	12	-3.46	0.000266	19	0.252	1	18038	1
ERCC5	-14.25	12	-3.41	0.000327	20	0.295	1	18037	1
VEZT	-14.18	12	-3.39	0.000348	21	0.299	1	18036	1
PCNT	-14.04	12	-3.36	0.000396	22	0.325	1	18035	1
PALB2	-13.96	12	-3.34	0.000424	23	0.333	1	18034	1
STK40	-13.84	12	-3.31	0.000474	24	0.346	1	18033	1
DNAJC9	-13.83	12	-3.3	0.00048	25	0.346	1	18032	1
PLAA	-13.74	12	-3.28	0.000519	26	0.36	0.999	18031	1
SEC23A	-13.69	12	-3.27	0.000542	27	0.363	0.999	18030	1
DTX2	-13.55	12	-3.23	0.000614	28	0.386	0.999	18029	1
ZDHHC5	-13.54	12	-3.23	0.00062	29	0.386	0.999	18028	1
TMEM161A	-13.45	12	-3.21	0.000669	30	0.387	0.999	18027	1
PATE3	-13.45	12	-3.21	0.000671	31	0.387	0.999	18026	1
NACC2	-13.42	12	-3.2	0.000686	32	0.387	0.999	18025	1
MTA2	-13.3	12	-3.17	0.000764	33	0.418	0.999	18024	1
TEAD3	-13.19	12	-3.14	0.000838	34	0.445	0.999	18023	1
C11orf30	-13.01	12	-3.1	0.000979	35	0.504	0.999	18022	1
IFIT1	-12.97	12	-3.09	0.00101	36	0.504	0.999	18021	1
CDC26	-12.94	12	-3.08	0.00103	37	0.504	0.999	18020	1
C6orf226	-12.76	12	-3.03	0.00121	38	0.563	0.999	18019	1
CCNL1	-12.73	12	-3.03	0.00124	39	0.563	0.999	18018	1
MRGPRG	-12.69	12	-3.02	0.00128	40	0.563	0.999	18017	1
RAPGEF1	-12.66	12	-3.01	0.0013	41	0.563	0.999	18016	1
OSCP1	-12.66	12	-3.01	0.00131	42	0.563	0.999	18015	1
CASP1	-12.54	12	-2.98	0.00145	43	0.609	0.999	18014	1
KAT6A	-12.45	12	-2.96	0.00155	44	0.636	0.998	18013	1
AUNIP	-12.43	12	-2.95	0.00159	45	0.636	0.998	18012	1
KRT82	-12.35	12	-2.93	0.00169	46	0.651	0.998	18011	1
TCF12	-12.34	12	-2.93	0.0017	47	0.651	0.998	18010	1
TRPC4AP	-12.28	12	-2.91	0.00179	48	0.658	0.998	18009	1
RBBP7	-12.22	12	-2.9	0.00188	49	0.658	0.998	18008	1
TPBGL	-12.18	12	-2.89	0.00193	50	0.658	0.998	18007	1
SCGB1D2	-12.18	12	-2.89	0.00193	51	0.658	0.998	18006	1
FANCL	-12.16	12	-2.88	0.00196	52	0.658	0.998	18005	1
FANCE	-12.15	12	-2.88	0.00197	53	0.658	0.998	18004	1
SELT	-12.15	12	-2.88	0.00198	54	0.658	0.998	18003	1
ODAM	-12.13	12	-2.88	0.002	55	0.658	0.998	18002	1
TSTD2	-12.08	12	-2.86	0.00209	56	0.659	0.998	18001	1
SAPCD2	-12.08	12	-2.86	0.00209	57	0.659	0.998	18000	1
ACTN1	-11.99	12	-2.84	0.00225	58	0.659	0.998	17999	1
MED26	-11.98	12	-2.84	0.00226	59	0.659	0.998	17998	1
BRPF1	-11.98	12	-2.84	0.00226	60	0.659	0.998	17997	1
PPME1	-11.96	12	-2.83	0.0023	61	0.659	0.998	17996	1
KRT17	-11.94	12	-2.83	0.00234	62	0.659	0.998	17995	1
XPO7	-11.91	12	-2.82	0.0024	63	0.659	0.998	17994	1
FBXO3	-11.91	12	-2.82	0.0024	64	0.659	0.998	17993	1
HRNR	-11.9	12	-2.82	0.00241	65	0.659	0.998	17992	1
TAAR8	-11.89	12	-2.82	0.00243	66	0.659	0.998	17991	1
BRCA1	-11.83	12	-2.8	0.00254	67	0.659	0.997	17990	1
LAMTOR1	-11.81	12	-2.8	0.00259	68	0.659	0.997	17989	1
PLS3	-11.79	12	-2.79	0.00262	69	0.659	0.997	17988	1
INTS6	-11.79	12	-2.79	0.00263	70	0.659	0.997	17987	1
OR12D3	-11.78	12	-2.79	0.00264	71	0.659	0.997	17986	1
CNOT6	-11.78	12	-2.79	0.00265	72	0.659	0.997	17985	1
KLHL29	-11.77	12	-2.79	0.00267	73	0.659	0.997	17984	1
SMARCB1	-11.75	12	-2.78	0.0027	74	0.66	0.997	17983	1
FKBP6	-11.73	12	-2.78	0.00274	75	0.66	0.997	17982	1
UQCRH	-11.7	12	-2.77	0.00282	76	0.67	0.997	17981	1
SHFM1	-11.63	12	-2.75	0.00296	77	0.673	0.997	17980	1
CIB1	-11.63	12	-2.75	0.00298	78	0.673	0.997	17979	1
TCEB3	-11.62	12	-2.75	0.00299	79	0.673	0.997	17978	1
ARHGEF12	-11.6	12	-2.74	0.00305	80	0.673	0.997	17977	1
PAX9	-11.59	12	-2.74	0.00307	81	0.673	0.997	17976	1
KIF23	-11.58	12	-2.74	0.00309	82	0.673	0.997	17975	1
KDELR2	-11.57	12	-2.74	0.0031	83	0.673	0.997	17974	1
DOT1L	-11.56	12	-2.73	0.00313	84	0.673	0.997	17973	1
SYPL1	-11.5	12	-2.72	0.00327	85	0.695	0.997	17972	1
OR8J3	-11.49	12	-2.72	0.00331	86	0.695	0.997	17971	1
TMEM115	-11.37	12	-2.68	0.00363	87	0.748	0.996	17970	1
OPCML	-11.36	12	-2.68	0.00365	88	0.748	0.996	17969	1
LIPH	-11.33	12	-2.68	0.00372	89	0.754	0.996	17968	1
STX16	-11.31	12	-2.67	0.00377	90	0.757	0.996	17967	1
EAF2	-11.26	12	-2.66	0.00393	91	0.77	0.996	17966	1
USP49	-11.22	12	-2.65	0.00403	92	0.77	0.996	17965	1
CREBBP	-11.21	12	-2.65	0.00408	93	0.77	0.996	17964	1
ARHGAP11A	-11.2	12	-2.64	0.00411	94	0.77	0.996	17963	1
AKAP9	-11.19	12	-2.64	0.00413	95	0.77	0.996	17962	1
FANCI	-11.18	12	-2.64	0.00417	96	0.77	0.996	17961	1
KIAA1524	-11.17	12	-2.63	0.00421	97	0.77	0.996	17960	1
HSP90AB1	-11.15	12	-2.63	0.00426	98	0.77	0.996	17959	1
TRIM60	-11.14	12	-2.63	0.00431	99	0.77	0.996	17958	1
PROCR	-11.11	12	-2.62	0.0044	100	0.77	0.996	17957	1
CCDC15	-11.1	12	-2.62	0.00442	101	0.77	0.996	17956	1
ALPK3	-11.1	12	-2.62	0.00443	102	0.77	0.996	17955	1
C9orf170	-11.1	12	-2.62	0.00443	103	0.77	0.996	17954	1
CHORDC1	-11.09	12	-2.62	0.00446	104	0.77	0.996	17953	1
ZNF416	-11.08	12	-2.61	0.00449	105	0.77	0.996	17952	1
BRPF3	-11.07	12	-2.61	0.00452	106	0.77	0.995	17951	1
EBAG9	-11.06	12	-2.61	0.00457	107	0.77	0.995	17950	1
COX7A2	-11.03	12	-2.6	0.00465	108	0.77	0.995	17949	1
ABCA6	-11.03	12	-2.6	0.00465	109	0.77	0.995	17948	1
MAGEB16	-10.95	12	-2.58	0.00493	110	0.804	0.995	17947	1
HARS	-10.94	12	-2.58	0.00497	111	0.804	0.995	17946	1
CSDE1	-10.92	12	-2.57	0.00503	112	0.804	0.995	17945	1
CRHBP	-10.91	12	-2.57	0.00509	113	0.804	0.995	17944	1
KIAA1407	-10.9	12	-2.57	0.00512	114	0.804	0.995	17943	1
PPIL4	-10.9	12	-2.57	0.00512	115	0.804	0.995	17942	1
KAT6B	-10.88	12	-2.56	0.00519	116	0.805	0.995	17941	1
WDR48	-10.85	12	-2.56	0.00531	117	0.805	0.995	17940	1
ATP6V1F	-10.84	12	-2.55	0.00533	118	0.805	0.995	17939	1
TDRKH	-10.84	12	-2.55	0.00535	119	0.805	0.995	17938	1
LYPD3	-10.83	12	-2.55	0.00538	120	0.805	0.995	17937	1
E2F4	-10.83	12	-2.55	0.0054	121	0.805	0.995	17936	1
CRISP1	-10.82	12	-2.55	0.00544	122	0.805	0.995	17935	1
CEP63	-10.78	12	-2.54	0.00558	123	0.819	0.994	17934	1
LRRC57	-10.7	12	-2.52	0.00592	124	0.862	0.994	17933	1
SLC9C2	-10.67	12	-2.51	0.00603	125	0.869	0.994	17932	1
IMPG1	-10.66	12	-2.51	0.00606	126	0.869	0.994	17931	1
PRELID2	-10.63	12	-2.5	0.00622	127	0.872	0.994	17930	1
CBX6	-10.62	12	-2.5	0.00627	128	0.872	0.994	17929	1
ZNF219	-10.62	12	-2.5	0.00627	129	0.872	0.994	17928	1
PPAPDC1A	-10.61	12	-2.5	0.00628	130	0.872	0.994	17927	1
YWHAB	-10.58	12	-2.49	0.00645	131	0.886	0.994	17926	1
CNNM3	-10.57	12	-2.49	0.00647	132	0.886	0.994	17925	1
GPRASP2	-10.53	12	-2.47	0.00666	133	0.887	0.993	17924	1
CDCP1	-10.51	12	-2.47	0.00675	134	0.887	0.993	17923	1
PIP	-7.42	6	-2.46	0.00686	135	0.887	0.993	17922	1
CCNG1	-10.49	12	-2.46	0.00686	136	0.887	0.993	17921	1
ZHX2	-10.49	12	-2.46	0.00687	137	0.887	0.993	17920	1
LRFN4	-10.44	12	-2.45	0.0071	138	0.887	0.993	17919	1
GAB1	-10.42	12	-2.45	0.00719	139	0.887	0.993	17918	1
TIPRL	-10.42	12	-2.45	0.00721	140	0.887	0.993	17917	1
GLT8D1	-10.42	12	-2.45	0.00721	141	0.887	0.993	17916	1
UBE2H	-10.42	12	-2.45	0.00722	142	0.887	0.993	17915	1
DIRAS2	-10.41	12	-2.44	0.00726	143	0.887	0.993	17914	1
BSCL2	-10.4	12	-2.44	0.0073	144	0.887	0.993	17913	1
FSD1	-10.39	12	-2.44	0.00736	145	0.887	0.993	17912	1
L3MBTL4	-10.38	12	-2.44	0.0074	146	0.887	0.993	17911	1
ZNF683	-10.38	12	-2.44	0.00741	147	0.887	0.993	17910	1
SULF2	-10.38	12	-2.44	0.00742	148	0.887	0.993	17909	1
PARK7	-10.37	12	-2.44	0.00744	149	0.887	0.993	17908	1
GPX4	-10.37	12	-2.43	0.00745	150	0.887	0.993	17907	1
SNIP1	-10.37	12	-2.43	0.00748	151	0.887	0.993	17906	1
GPR110	-10.36	12	-2.43	0.00749	152	0.887	0.993	17905	1
AP1M1	-10.36	12	-2.43	0.00752	153	0.887	0.992	17904	1
POGLUT1	-10.35	12	-2.43	0.00758	154	0.888	0.992	17903	1
CMIP	-10.33	12	-2.43	0.00765	155	0.891	0.992	17902	1
ORC2	-10.31	12	-2.42	0.00775	156	0.897	0.992	17901	1
RNF215	-10.28	12	-2.41	0.00794	157	0.897	0.992	17900	1
PIK3C2A	-10.27	12	-2.41	0.00797	158	0.897	0.992	17899	1
HNRNPU	-10.26	12	-2.41	0.00802	159	0.897	0.992	17898	1
PTF1A	-10.25	12	-2.41	0.00808	160	0.897	0.992	17897	1
ZNF790	-10.25	12	-2.4	0.0081	161	0.897	0.992	17896	1
USP37	-10.25	12	-2.4	0.00811	162	0.897	0.992	17895	1
KLHL41	-10.24	12	-2.4	0.00815	163	0.897	0.992	17894	1
CLEC14A	-10.24	12	-2.4	0.00818	164	0.897	0.992	17893	1
HDAC1	-10.21	12	-2.39	0.00831	165	0.897	0.992	17892	1
TMIE	-10.2	12	-2.39	0.0084	166	0.897	0.992	17891	1
CCDC180	-10.18	12	-2.39	0.00847	167	0.897	0.992	17890	1
OR5L1	-10.16	12	-2.38	0.00859	168	0.897	0.991	17889	1
CPSF7	-10.16	12	-2.38	0.00862	169	0.897	0.991	17888	1
FANCB	-10.15	12	-2.38	0.00864	170	0.897	0.991	17887	1
ZSWIM5	-10.15	12	-2.38	0.00868	171	0.897	0.991	17886	1
C7orf62	-10.15	12	-2.38	0.00869	172	0.897	0.991	17885	1
FUBP1	-10.14	12	-2.38	0.00872	173	0.897	0.991	17884	1
KLHL9	-10.14	12	-2.38	0.00874	174	0.897	0.991	17883	1
MAPK10	-10.14	12	-2.38	0.00875	175	0.897	0.991	17882	1
SPEN	-10.13	12	-2.37	0.00881	176	0.897	0.991	17881	1
HAPLN3	-10.12	12	-2.37	0.00885	177	0.897	0.991	17880	1
IWS1	-10.12	12	-2.37	0.00885	178	0.897	0.991	17879	1
NFATC2IP	-10.11	12	-2.37	0.0089	179	0.898	0.991	17878	1
MEAF6	-10.09	12	-2.36	0.00902	180	0.902	0.991	17877	1
RRBP1	-10.09	12	-2.36	0.00905	181	0.902	0.991	17876	1
PQLC1	-10.06	12	-2.36	0.00919	182	0.91	0.991	17875	1
C6orf100	-10.06	12	-2.36	0.00922	183	0.91	0.991	17874	1
TRIM40	-10.01	12	-2.34	0.00952	184	0.933	0.99	17873	1
ENC1	-10	12	-2.34	0.00961	185	0.933	0.99	17872	1
IPO9	-9.99	12	-2.34	0.00964	186	0.933	0.99	17871	1
FANCG	-9.99	12	-2.34	0.00966	187	0.933	0.99	17870	1
AFTPH	-9.96	12	-2.33	0.00985	188	0.944	0.99	17869	1
DMBX1	-9.93	12	-2.32	0.0101	189	0.944	0.99	17868	1
OR10X1	-9.93	12	-2.32	0.0101	190	0.944	0.99	17867	1
OR5R1	-9.93	12	-2.32	0.0101	191	0.944	0.99	17866	1
NRSN2	-9.92	12	-2.32	0.0101	192	0.944	0.99	17865	1
ETS2	-9.92	12	-2.32	0.0101	193	0.944	0.99	17864	1
KRTAP5-10	-4.96	3	-2.32	0.0101	194	0.944	0.99	17863	1
TFG	-9.9	12	-2.32	0.0102	195	0.947	0.99	17862	1
PCDHGB6	-9.9	12	-2.32	0.0103	196	0.947	0.99	17861	1
ZFP36L1	-9.88	12	-2.31	0.0104	197	0.95	0.99	17860	1
ACRC	-9.87	12	-2.31	0.0105	198	0.95	0.989	17859	1
DDTL	-6.97	6	-2.31	0.0106	199	0.95	0.989	17858	1
SMIM8	-6.97	6	-2.3	0.0106	200	0.95	0.989	17857	1
SCAF4	-9.85	12	-2.3	0.0106	201	0.95	0.989	17856	1
NFYA	-9.85	12	-2.3	0.0106	202	0.95	0.989	17855	1
CAPRIN1	-9.82	12	-2.3	0.0108	203	0.962	0.989	17854	1
VMA21	-9.81	12	-2.29	0.0109	204	0.967	0.989	17853	1
EPN2	-9.79	12	-2.29	0.011	205	0.967	0.989	17852	1
SCN2A	-9.79	12	-2.29	0.0111	206	0.967	0.989	17851	1
POFUT1	-9.78	12	-2.29	0.0111	207	0.967	0.989	17850	1
ZNF639	-9.77	12	-2.28	0.0112	208	0.97	0.989	17849	1
BFSP2	-9.74	12	-2.28	0.0114	209	0.982	0.989	17848	1
MYOZ2	-9.72	12	-2.27	0.0115	210	0.982	0.988	17847	1
THAP10	-9.69	12	-2.26	0.0118	211	0.982	0.988	17846	1
FLG2	-9.69	12	-2.26	0.0118	212	0.982	0.988	17845	1
ASCC3	-9.66	12	-2.26	0.012	213	0.982	0.988	17844	1
NR5A2	-9.64	12	-2.25	0.0121	214	0.982	0.988	17843	1
CR1L	-6.82	6	-2.25	0.0121	215	0.982	0.988	17842	1
TTC28	-9.63	12	-2.25	0.0123	216	0.982	0.988	17841	1
CELA2B	-9.62	12	-2.25	0.0123	217	0.982	0.988	17840	1
CCDC90B	-9.6	12	-2.24	0.0125	218	0.982	0.987	17839	0.999
NHSL1	-9.59	12	-2.24	0.0126	219	0.982	0.987	17838	0.999
DDX46	-9.59	12	-2.24	0.0126	220	0.982	0.987	17837	0.999
GXYLT1	-9.58	12	-2.24	0.0127	221	0.982	0.987	17836	0.999
PPP1R12A	-9.56	12	-2.23	0.0128	222	0.982	0.987	17835	0.999
RBM15	-9.56	12	-2.23	0.0128	223	0.982	0.987	17834	0.999
RIC8A	-9.56	12	-2.23	0.0129	224	0.982	0.987	17833	0.999
POU2F3	-9.55	12	-2.23	0.0129	225	0.982	0.987	17832	0.999
FGF4	-9.55	12	-2.23	0.0129	226	0.982	0.987	17831	0.999
CTNNA3	-9.53	12	-2.22	0.0131	227	0.982	0.987	17830	0.999
ANAPC1	-9.52	12	-2.22	0.0131	228	0.982	0.987	17829	0.999
TBC1D10C	-9.52	12	-2.22	0.0132	229	0.982	0.987	17828	0.999
DNAJC19	-8.24	9	-2.22	0.0132	230	0.982	0.987	17827	0.999
PTN	-9.51	12	-2.22	0.0133	231	0.982	0.987	17826	0.999
TMEM74	-9.51	12	-2.22	0.0133	232	0.982	0.987	17825	0.999
WRAP73	-9.51	12	-2.22	0.0133	233	0.982	0.987	17824	0.999
PSMG2	-9.5	12	-2.22	0.0133	234	0.982	0.987	17823	0.999
PLOD1	-9.49	12	-2.21	0.0134	235	0.982	0.987	17822	0.999
HSPA8	-9.49	12	-2.21	0.0134	236	0.982	0.987	17821	0.999
B3GALT2	-9.48	12	-2.21	0.0135	237	0.982	0.987	17820	0.999
POLM	-9.48	12	-2.21	0.0135	238	0.982	0.987	17819	0.999
PATE4	-9.47	12	-2.21	0.0136	239	0.982	0.986	17818	0.999
ZNF93	-6.69	6	-2.21	0.0137	240	0.982	0.986	17817	0.999
PICK1	-9.46	12	-2.21	0.0137	241	0.982	0.986	17816	0.999
TMEM138	-9.45	12	-2.2	0.0138	242	0.982	0.986	17815	0.999
FANCA	-9.45	12	-2.2	0.0138	243	0.982	0.986	17814	0.999
HES6	-9.44	12	-2.2	0.0139	244	0.982	0.986	17813	0.999
CCDC27	-9.44	12	-2.2	0.0139	245	0.982	0.986	17812	0.999
UAP1L1	-9.42	12	-2.2	0.014	246	0.982	0.986	17811	0.999
PSMB5	-9.42	12	-2.2	0.014	247	0.982	0.986	17810	0.999
2001-12-01	-9.41	12	-2.19	0.0142	248	0.982	0.986	17809	0.999
KIF18A	-9.4	12	-2.19	0.0142	249	0.982	0.986	17808	0.999
LOR	-9.38	12	-2.19	0.0144	250	0.982	0.986	17807	0.999
FBXO18	-9.37	12	-2.18	0.0145	251	0.982	0.986	17806	0.999
SRF	-9.36	12	-2.18	0.0146	252	0.982	0.985	17805	0.999
RTN4IP1	-9.35	12	-2.18	0.0147	253	0.982	0.985	17804	0.999
OR5I1	-9.34	12	-2.18	0.0147	254	0.982	0.985	17803	0.999
ID4	-9.34	12	-2.18	0.0147	255	0.982	0.985	17802	0.999
RIMS4	-9.34	12	-2.18	0.0148	256	0.982	0.985	17801	0.999
RAD21L1	-9.32	12	-2.17	0.0149	257	0.982	0.985	17800	0.999
USP1	-9.32	12	-2.17	0.015	258	0.982	0.985	17799	0.999
PGR	-9.31	12	-2.17	0.015	259	0.982	0.985	17798	0.999
ZBTB38	-9.31	12	-2.17	0.015	260	0.982	0.985	17797	0.999
TEDDM1	-9.3	12	-2.17	0.0151	261	0.982	0.985	17796	0.999
PIP5K1B	-9.29	12	-2.16	0.0153	262	0.982	0.985	17795	0.999
HCFC1	-9.27	12	-2.16	0.0154	263	0.982	0.985	17794	0.999
SLC25A13	-9.27	12	-2.16	0.0154	264	0.982	0.985	17793	0.999
SIK2	-9.27	12	-2.16	0.0155	265	0.982	0.985	17792	0.999
IRX6	-9.26	12	-2.16	0.0156	266	0.982	0.984	17791	0.999
TMEM126A	-9.23	12	-2.15	0.0159	267	0.982	0.984	17790	0.999
DUSP10	-9.22	12	-2.15	0.016	268	0.982	0.984	17789	0.999
FAM166A	-9.21	12	-2.14	0.0161	269	0.982	0.984	17788	0.999
ZNF44	-9.2	12	-2.14	0.0161	270	0.982	0.984	17787	0.999
TMEM108	-9.2	12	-2.14	0.0162	271	0.982	0.984	17786	0.999
OR5B3	-9.2	12	-2.14	0.0162	272	0.982	0.984	17785	0.999
PRG2	-9.19	12	-2.14	0.0163	273	0.982	0.984	17784	0.999
HSPB11	-6.48	6	-2.13	0.0166	274	0.982	0.983	17783	0.999
YAP1	-9.15	12	-2.13	0.0166	275	0.982	0.983	17782	0.999
MOGAT3	-9.15	12	-2.13	0.0166	276	0.982	0.983	17781	0.999
RHOG	-9.14	12	-2.13	0.0167	277	0.982	0.983	17780	0.999
CDK4	-9.14	12	-2.13	0.0167	278	0.982	0.983	17779	0.999
HYLS1	-9.13	12	-2.12	0.0169	279	0.982	0.983	17778	0.999
MTL5	-9.13	12	-2.12	0.0169	280	0.982	0.983	17777	0.999
C8orf37	-9.12	12	-2.12	0.017	281	0.982	0.983	17776	0.998
C10orf67	-9.1	12	-2.12	0.0171	282	0.982	0.983	17775	0.998
BLM	-9.1	12	-2.12	0.0172	283	0.982	0.983	17774	0.998
C12orf75	-9.1	12	-2.12	0.0172	284	0.982	0.983	17773	0.998
NSUN3	-9.09	12	-2.11	0.0173	285	0.982	0.983	17772	0.998
SART1	-9.09	12	-2.11	0.0173	286	0.982	0.983	17771	0.998
TGFB1	-9.08	12	-2.11	0.0174	287	0.982	0.983	17770	0.998
PSMD4	-9.07	12	-2.11	0.0175	288	0.982	0.983	17769	0.998
ZNF568	-9.07	12	-2.11	0.0175	289	0.982	0.983	17768	0.998
ASIP	-9.06	12	-2.11	0.0176	290	0.982	0.982	17767	0.998
NTRK2	-9.06	12	-2.11	0.0176	291	0.982	0.982	17766	0.998
PLXNC1	-9.06	12	-2.11	0.0176	292	0.982	0.982	17765	0.998
TICRR	-9.05	12	-2.1	0.0177	293	0.982	0.982	17764	0.998
CLCC1	-9.05	12	-2.1	0.0177	294	0.982	0.982	17763	0.998
NCOA3	-9.05	12	-2.1	0.0178	295	0.982	0.982	17762	0.998
WARS	-9.03	12	-2.1	0.0179	296	0.982	0.982	17761	0.998
OR5AS1	-9.02	12	-2.1	0.018	297	0.982	0.982	17760	0.998
OR10Q1	-9.02	12	-2.1	0.0181	298	0.982	0.982	17759	0.998
MRAP2	-9.01	12	-2.09	0.0181	299	0.982	0.982	17758	0.998
SYPL2	-9.01	12	-2.09	0.0181	300	0.982	0.982	17757	0.998
SERAC1	-9.01	12	-2.09	0.0182	301	0.982	0.982	17756	0.998
KLRF1	-9.01	12	-2.09	0.0182	302	0.982	0.982	17755	0.998
INPPL1	-9.01	12	-2.09	0.0182	303	0.982	0.982	17754	0.998
CD207	-9	12	-2.09	0.0183	304	0.982	0.982	17753	0.998
ABCC11	-8.99	12	-2.09	0.0184	305	0.982	0.982	17752	0.998
PHC2	-8.97	12	-2.08	0.0186	306	0.982	0.981	17751	0.998
OR5AN1	-8.97	12	-2.08	0.0187	307	0.982	0.981	17750	0.998
SPHK2	-8.96	12	-2.08	0.0188	308	0.982	0.981	17749	0.998
CAPN10	-8.95	12	-2.08	0.0189	309	0.982	0.981	17748	0.998
PTPN23	-8.94	12	-2.08	0.0189	310	0.982	0.981	17747	0.998
NDC1	-8.94	12	-2.08	0.0189	311	0.982	0.981	17746	0.998
MRPL16	-8.93	12	-2.07	0.0191	312	0.982	0.981	17745	0.998
EIF2B3	-8.91	12	-2.07	0.0193	313	0.982	0.981	17744	0.998
ZAR1L	-8.91	12	-2.07	0.0194	314	0.982	0.981	17743	0.998
C19orf10	-8.9	12	-2.07	0.0194	315	0.982	0.981	17742	0.998
GBP2	-8.9	12	-2.07	0.0194	316	0.982	0.981	17741	0.998
SETD2	-8.9	12	-2.07	0.0195	317	0.982	0.981	17740	0.998
TIMM8B	-8.9	12	-2.06	0.0195	318	0.982	0.981	17739	0.998
UCHL5	-8.89	12	-2.06	0.0195	319	0.982	0.98	17738	0.998
MRGPRX1	-8.89	12	-2.06	0.0195	320	0.982	0.98	17737	0.998
BSND	-8.88	12	-2.06	0.0197	321	0.982	0.98	17736	0.998
ABCD2	-8.88	12	-2.06	0.0197	322	0.982	0.98	17735	0.998
FGF5	-8.88	12	-2.06	0.0197	323	0.982	0.98	17734	0.998
C20orf187	-6.27	6	-2.06	0.0198	324	0.982	0.98	17733	0.998
LIG1	-8.87	12	-2.06	0.0198	325	0.982	0.98	17732	0.998
DDX53	-8.87	12	-2.06	0.0198	326	0.982	0.98	17731	0.998
CYP3A43	-8.86	12	-2.06	0.0199	327	0.982	0.98	17730	0.998
SRP14	-8.86	12	-2.06	0.0199	328	0.982	0.98	17729	0.998
MMP10	-8.86	12	-2.06	0.0199	329	0.982	0.98	17728	0.998
DNAJB7	-8.83	12	-2.05	0.0202	330	0.982	0.98	17727	0.998
ODF2L	-8.83	12	-2.05	0.0202	331	0.982	0.98	17726	0.998
POU2F1	-8.83	12	-2.05	0.0203	332	0.982	0.98	17725	0.998
UBA6	-8.82	12	-2.05	0.0204	333	0.982	0.98	17724	0.998
RMI1	-8.81	12	-2.04	0.0205	334	0.982	0.98	17723	0.998
TRIM46	-8.81	12	-2.04	0.0205	335	0.982	0.979	17722	0.998
TRIM28	-8.81	12	-2.04	0.0205	336	0.982	0.979	17721	0.998
RAB14	-8.81	12	-2.04	0.0206	337	0.982	0.979	17720	0.998
GORAB	-8.81	12	-2.04	0.0206	338	0.982	0.979	17719	0.998
SLC35F5	-8.8	12	-2.04	0.0206	339	0.982	0.979	17718	0.998
TMEM30B	-8.8	12	-2.04	0.0206	340	0.982	0.979	17717	0.998
DCST1	-8.8	12	-2.04	0.0207	341	0.982	0.979	17716	0.998
PTGFR	-8.8	12	-2.04	0.0207	342	0.982	0.979	17715	0.998
FAIM3	-8.79	12	-2.04	0.0208	343	0.982	0.979	17714	0.998
METAP2	-8.79	12	-2.04	0.0208	344	0.982	0.979	17713	0.998
XPA	-8.78	12	-2.04	0.0209	345	0.982	0.979	17712	0.998
MIDN	-8.78	12	-2.04	0.0209	346	0.982	0.979	17711	0.998
RSPH4A	-8.77	12	-2.03	0.021	347	0.982	0.979	17710	0.998
FBXL4	-8.77	12	-2.03	0.021	348	0.982	0.979	17709	0.998
NAA40	-8.77	12	-2.03	0.0211	349	0.982	0.979	17708	0.998
OR4C16	-8.76	12	-2.03	0.0212	350	0.982	0.979	17707	0.998
PLS1	-8.74	12	-2.03	0.0214	351	0.982	0.979	17706	0.998
GFOD2	-8.74	12	-2.02	0.0215	352	0.982	0.979	17705	0.998
LRRK2	-8.73	12	-2.02	0.0215	353	0.982	0.978	17704	0.998
DNAH12	-8.73	12	-2.02	0.0215	354	0.982	0.978	17703	0.998
RBM42	-8.73	12	-2.02	0.0216	355	0.982	0.978	17702	0.998
LOXHD1	-8.71	12	-2.02	0.0218	356	0.982	0.978	17701	0.998
NAPG	-8.71	12	-2.02	0.0218	357	0.982	0.978	17700	0.998
GNG11	-8.7	12	-2.02	0.0219	358	0.982	0.978	17699	0.998
ARMCX1	-8.7	12	-2.01	0.022	359	0.982	0.978	17698	0.998
SLTM	-8.7	12	-2.01	0.022	360	0.982	0.978	17697	0.998
RHOA	-8.7	12	-2.01	0.022	361	0.982	0.978	17696	0.998
LEFTY1	-7.53	9	-2.01	0.022	362	0.982	0.978	17695	0.998
ROS1	-8.69	12	-2.01	0.022	363	0.982	0.978	17694	0.998
SPA17	-8.69	12	-2.01	0.0221	364	0.982	0.978	17693	0.998
RUSC1	-8.68	12	-2.01	0.0221	365	0.982	0.978	17692	0.998
TMEM87A	-8.68	12	-2.01	0.0222	366	0.982	0.978	17691	0.998
OR5A1	-8.68	12	-2.01	0.0222	367	0.982	0.978	17690	0.998
METTL12	-8.68	12	-2.01	0.0222	368	0.982	0.978	17689	0.998
RGS18	-7.52	9	-2.01	0.0222	369	0.982	0.978	17688	0.998
ADM2	-8.68	12	-2.01	0.0222	370	0.982	0.978	17687	0.998
APOA1	-8.68	12	-2.01	0.0222	371	0.982	0.978	17686	0.998
TRAM1	-8.68	12	-2.01	0.0222	372	0.982	0.978	17685	0.998
RPUSD2	-8.67	12	-2.01	0.0223	373	0.982	0.978	17684	0.998
TMEM39B	-8.67	12	-2.01	0.0223	374	0.982	0.978	17683	0.998
USP53	-8.66	12	-2.01	0.0224	375	0.982	0.978	17682	0.998
DICER1	-8.66	12	-2	0.0225	376	0.982	0.977	17681	0.998
YOD1	-8.66	12	-2	0.0225	377	0.982	0.977	17680	0.998
SAMD10	-8.65	12	-2	0.0226	378	0.982	0.977	17679	0.998
PATE2	-8.64	12	-2	0.0227	379	0.982	0.977	17678	0.998
RORB	-8.64	12	-2	0.0228	380	0.982	0.977	17677	0.998
OR6N1	-8.63	12	-2	0.0229	381	0.982	0.977	17676	0.998
GLB1L3	-8.62	12	-2	0.0229	382	0.982	0.977	17675	0.998
BRINP1	-8.62	12	-2	0.023	383	0.982	0.977	17674	0.998
GATA5	-8.62	12	-2	0.023	384	0.982	0.977	17673	0.998
PPIAL4D	-4.31	3	-2	0.023	385	0.982	0.977	17672	0.998
HOXC13	-8.62	12	-2	0.023	386	0.982	0.977	17671	0.998
HLA-DMA	-8.61	12	-1.99	0.0231	387	0.982	0.977	17670	0.998
SOWAHD	-8.6	12	-1.99	0.0233	388	0.982	0.977	17669	0.998
EXTL1	-8.6	12	-1.99	0.0233	389	0.982	0.977	17668	0.998
CNOT10	-8.59	12	-1.99	0.0234	390	0.982	0.977	17667	0.998
LPIN3	-8.59	12	-1.99	0.0234	391	0.982	0.977	17666	0.998
TENM4	-8.59	12	-1.99	0.0234	392	0.982	0.977	17665	0.998
NAALAD2	-8.59	12	-1.99	0.0234	393	0.982	0.977	17664	0.998
RIBC2	-8.59	12	-1.99	0.0234	394	0.982	0.977	17663	0.998
IL26	-8.59	12	-1.99	0.0235	395	0.982	0.977	17662	0.998
TULP1	-8.58	12	-1.99	0.0235	396	0.982	0.976	17661	0.998
SYK	-8.58	12	-1.99	0.0235	397	0.982	0.976	17660	0.998
SNTB2	-8.58	12	-1.99	0.0235	398	0.982	0.976	17659	0.998
TMPRSS15	-8.58	12	-1.98	0.0236	399	0.982	0.976	17658	0.998
ELP4	-8.57	12	-1.98	0.0237	400	0.982	0.976	17657	0.998
EXO1	-8.57	12	-1.98	0.0238	401	0.982	0.976	17656	0.998
SDHAF2	-8.56	12	-1.98	0.0238	402	0.982	0.976	17655	0.998
EPC2	-8.55	12	-1.98	0.024	403	0.982	0.976	17654	0.998
SMPDL3A	-8.55	12	-1.98	0.024	404	0.982	0.976	17653	0.998
SPIN1	-8.55	12	-1.98	0.024	405	0.982	0.976	17652	0.998
SMG8	-8.55	12	-1.98	0.024	406	0.982	0.976	17651	0.998
UNC45A	-8.55	12	-1.98	0.024	407	0.982	0.976	17650	0.998
PHGDH	-8.54	12	-1.98	0.0241	408	0.982	0.976	17649	0.998
HCK	-8.54	12	-1.97	0.0241	409	0.982	0.976	17648	0.998
C8orf34	-8.53	12	-1.97	0.0242	410	0.982	0.976	17647	0.998
YPEL5	-8.53	12	-1.97	0.0243	411	0.982	0.976	17646	0.998
FMO2	-8.53	12	-1.97	0.0243	412	0.982	0.976	17645	0.998
DDX23	-8.53	12	-1.97	0.0243	413	0.982	0.976	17644	0.998
SF3B1	-8.52	12	-1.97	0.0244	414	0.982	0.976	17643	0.998
SEMG1	-8.52	12	-1.97	0.0244	415	0.982	0.976	17642	0.998
NUMB	-8.52	12	-1.97	0.0244	416	0.982	0.976	17641	0.998
DYNLRB2	-8.51	12	-1.97	0.0245	417	0.982	0.975	17640	0.998
PPARG	-8.51	12	-1.97	0.0246	418	0.982	0.975	17639	0.998
FAM163A	-8.49	12	-1.96	0.0248	419	0.982	0.975	17638	0.998
PSMC5	-8.47	12	-1.96	0.0251	420	0.982	0.975	17637	0.998
RBM24	-8.47	12	-1.96	0.0251	421	0.982	0.975	17636	0.998
ADH5	-8.47	12	-1.96	0.0251	422	0.982	0.975	17635	0.998
CTTN	-8.47	12	-1.96	0.0251	423	0.982	0.975	17634	0.998
MTA1	-8.47	12	-1.96	0.0252	424	0.982	0.975	17633	0.998
SASS6	-8.47	12	-1.96	0.0252	425	0.982	0.975	17632	0.998
PMM2	-8.47	12	-1.96	0.0252	426	0.982	0.975	17631	0.998
IPO7	-8.45	12	-1.95	0.0254	427	0.982	0.975	17630	0.998
MPEG1	-8.45	12	-1.95	0.0254	428	0.982	0.975	17629	0.998
PARP1	-8.44	12	-1.95	0.0255	429	0.982	0.974	17628	0.998
GLTSCR1L	-8.44	12	-1.95	0.0255	430	0.982	0.974	17627	0.998
SMARCD1	-8.44	12	-1.95	0.0256	431	0.982	0.974	17626	0.998
PIGB	-8.44	12	-1.95	0.0256	432	0.982	0.974	17625	0.998
CSPG4	-8.44	12	-1.95	0.0256	433	0.982	0.974	17624	0.998
RABGAP1	-8.43	12	-1.95	0.0257	434	0.982	0.974	17623	0.998
CRYAB	-8.43	12	-1.95	0.0257	435	0.982	0.974	17622	0.998
C14orf166B	-8.43	12	-1.95	0.0258	436	0.982	0.974	17621	0.998
PGBD5	-8.42	12	-1.95	0.0258	437	0.982	0.974	17620	0.998
HIST1H1A	-8.42	12	-1.95	0.0258	438	0.982	0.974	17619	0.998
ZNF620	-8.42	12	-1.95	0.0258	439	0.982	0.974	17618	0.998
LCE6A	-8.41	12	-1.94	0.026	440	0.982	0.974	17617	0.998
WNT11	-8.41	12	-1.94	0.0261	441	0.982	0.974	17616	0.998
RS1	-8.4	12	-1.94	0.0261	442	0.982	0.974	17615	0.998
C1RL	-8.4	12	-1.94	0.0262	443	0.982	0.974	17614	0.998
TAS2R3	-8.4	12	-1.94	0.0262	444	0.982	0.974	17613	0.998
HIVEP1	-8.39	12	-1.94	0.0263	445	0.982	0.974	17612	0.998
NCOA5	-8.38	12	-1.94	0.0265	446	0.982	0.974	17611	0.998
RFK	-8.37	12	-1.93	0.0266	447	0.982	0.973	17610	0.998
OR5J2	-8.37	12	-1.93	0.0266	448	0.982	0.973	17609	0.998
UHRF1BP1L	-8.37	12	-1.93	0.0266	449	0.982	0.973	17608	0.998
VAMP4	-8.37	12	-1.93	0.0267	450	0.982	0.973	17607	0.998
SCGB2A1	-7.24	9	-1.93	0.0267	451	0.982	0.973	17606	0.998
ASTE1	-8.36	12	-1.93	0.0268	452	0.982	0.973	17605	0.998
SLC25A40	-8.36	12	-1.93	0.0268	453	0.982	0.973	17604	0.998
MYCN	-8.36	12	-1.93	0.0268	454	0.982	0.973	17603	0.998
ATRN	-8.35	12	-1.93	0.0269	455	0.982	0.973	17602	0.998
CHD1L	-8.35	12	-1.93	0.027	456	0.982	0.973	17601	0.998
SCYL1	-8.35	12	-1.93	0.027	457	0.982	0.973	17600	0.998
PRRG4	-8.35	12	-1.93	0.027	458	0.982	0.973	17599	0.998
WDR61	-8.34	12	-1.93	0.027	459	0.982	0.973	17598	0.998
GKN1	-8.34	12	-1.93	0.0271	460	0.982	0.973	17597	0.998
PPHLN1	-8.34	12	-1.93	0.0271	461	0.982	0.973	17596	0.998
YAE1D1	-8.34	12	-1.92	0.0271	462	0.982	0.973	17595	0.998
CCDC149	-8.34	12	-1.92	0.0272	463	0.982	0.973	17594	0.998
TADA2B	-8.33	12	-1.92	0.0272	464	0.982	0.973	17593	0.998
ANGPTL5	-8.33	12	-1.92	0.0272	465	0.982	0.973	17592	0.998
TMEM121	-8.32	12	-1.92	0.0274	466	0.982	0.973	17591	0.998
ZNF37A	-8.32	12	-1.92	0.0274	467	0.982	0.973	17590	0.998
SETMAR	-8.32	12	-1.92	0.0275	468	0.982	0.972	17589	0.998
OR11A1	-8.31	12	-1.92	0.0275	469	0.982	0.972	17588	0.998
HOXA5	-8.31	12	-1.92	0.0276	470	0.982	0.972	17587	0.998
TMEM182	-8.31	12	-1.92	0.0276	471	0.982	0.972	17586	0.998
HIST1H1C	-8.31	12	-1.92	0.0276	472	0.982	0.972	17585	0.998
E2F1	-8.3	12	-1.92	0.0277	473	0.982	0.972	17584	0.998
HAUS3	-8.3	12	-1.91	0.0278	474	0.982	0.972	17583	0.998
KIAA0408	-8.29	12	-1.91	0.0279	475	0.982	0.972	17582	0.998
HSPA2	-8.29	12	-1.91	0.0279	476	0.982	0.972	17581	0.998
PTPN1	-8.29	12	-1.91	0.0279	477	0.982	0.972	17580	0.998
RAB10	-8.28	12	-1.91	0.028	478	0.982	0.972	17579	0.998
CKAP5	-8.28	12	-1.91	0.0281	479	0.982	0.972	17578	0.998
GNAT1	-8.28	12	-1.91	0.0281	480	0.982	0.972	17577	0.998
ZNF619	-8.27	12	-1.91	0.0282	481	0.982	0.972	17576	0.998
SCGB1D1	-8.27	12	-1.91	0.0283	482	0.982	0.972	17575	0.998
GLUL	-8.26	12	-1.91	0.0284	483	0.982	0.972	17574	0.998
KIAA2022	-8.26	12	-1.91	0.0284	484	0.982	0.972	17573	0.998
OR51J1	-8.26	12	-1.9	0.0284	485	0.982	0.972	17572	0.998
C1orf185	-8.25	12	-1.9	0.0285	486	0.982	0.971	17571	0.998
RAF1	-8.25	12	-1.9	0.0285	487	0.982	0.971	17570	0.998
PCSK9	-8.25	12	-1.9	0.0286	488	0.982	0.971	17569	0.998
OR4K13	-8.25	12	-1.9	0.0286	489	0.982	0.971	17568	0.998
SLAMF1	-8.25	12	-1.9	0.0286	490	0.982	0.971	17567	0.998
EHBP1	-8.24	12	-1.9	0.0287	491	0.982	0.971	17566	0.998
AKIRIN2	-8.24	12	-1.9	0.0287	492	0.982	0.971	17565	0.998
OR51B2	-8.23	12	-1.9	0.0289	493	0.982	0.971	17564	0.998
OR5D13	-8.23	12	-1.9	0.0289	494	0.982	0.971	17563	0.998
ZMYND11	-8.23	12	-1.9	0.0289	495	0.982	0.971	17562	0.998
TMEM74B	-8.23	12	-1.9	0.0289	496	0.982	0.971	17561	0.998
RAB8B	-8.22	12	-1.9	0.029	497	0.982	0.971	17560	0.998
GNG12	-8.22	12	-1.89	0.029	498	0.982	0.971	17559	0.998
CPXCR1	-8.22	12	-1.89	0.0291	499	0.982	0.971	17558	0.998
SALL1	-8.22	12	-1.89	0.0291	500	0.982	0.971	17557	0.998
BARD1	-8.21	12	-1.89	0.0292	501	0.982	0.971	17556	0.998
SGIP1	-8.21	12	-1.89	0.0292	502	0.982	0.971	17555	0.998
ITGB5	-8.21	12	-1.89	0.0293	503	0.982	0.971	17554	0.998
FUT4	-8.2	12	-1.89	0.0293	504	0.982	0.971	17553	0.998
SEMA4C	-8.2	12	-1.89	0.0294	505	0.982	0.971	17552	0.998
TOMM20L	-8.2	12	-1.89	0.0294	506	0.982	0.971	17551	0.998
AIM1L	-8.2	12	-1.89	0.0295	507	0.982	0.971	17550	0.998
SLC7A6	-8.19	12	-1.89	0.0295	508	0.982	0.97	17549	0.998
UBA2	-8.18	12	-1.89	0.0296	509	0.982	0.97	17548	0.998
MOSPD1	-8.18	12	-1.89	0.0297	510	0.982	0.97	17547	0.998
TTC9C	-8.18	12	-1.88	0.0298	511	0.982	0.97	17546	0.998
CIR1	-8.18	12	-1.88	0.0298	512	0.982	0.97	17545	0.998
MAP3K6	-8.17	12	-1.88	0.0299	513	0.982	0.97	17544	0.998
PGM1	-8.16	12	-1.88	0.03	514	0.982	0.97	17543	0.998
KLK4	-8.16	12	-1.88	0.03	515	0.982	0.97	17542	0.998
OR2B11	-8.16	12	-1.88	0.03	516	0.982	0.97	17541	0.998
CHRNA3	-8.16	12	-1.88	0.0301	517	0.982	0.97	17540	0.998
OR52N1	-8.15	12	-1.88	0.0302	518	0.982	0.97	17539	0.998
HECTD2	-8.15	12	-1.88	0.0302	519	0.982	0.97	17538	0.998
CATSPER2	-8.15	12	-1.88	0.0303	520	0.982	0.97	17537	0.998
SERF2	-8.14	12	-1.88	0.0304	521	0.982	0.97	17536	0.998
SEC61G	-7.05	9	-1.88	0.0304	522	0.982	0.97	17535	0.998
APOC3	-8.14	12	-1.87	0.0304	523	0.982	0.97	17534	0.998
FIBP	-8.14	12	-1.87	0.0305	524	0.982	0.97	17533	0.998
CP	-8.14	12	-1.87	0.0305	525	0.982	0.97	17532	0.998
SLC22A12	-8.13	12	-1.87	0.0305	526	0.982	0.969	17531	0.998
FSTL5	-8.13	12	-1.87	0.0307	527	0.982	0.969	17530	0.998
C5orf51	-8.12	12	-1.87	0.0307	528	0.982	0.969	17529	0.998
GDI2	-8.12	12	-1.87	0.0307	529	0.982	0.969	17528	0.998
CRTC1	-8.12	12	-1.87	0.0308	530	0.982	0.969	17527	0.998
VSIG2	-8.11	12	-1.87	0.0309	531	0.982	0.969	17526	0.998
IRX2	-8.11	12	-1.87	0.0309	532	0.982	0.969	17525	0.998
EDNRA	-8.11	12	-1.87	0.031	533	0.982	0.969	17524	0.998
BRD9	-8.11	12	-1.87	0.031	534	0.982	0.969	17523	0.998
C1orf106	-8.11	12	-1.87	0.031	535	0.982	0.969	17522	0.998
CHD9	-8.1	12	-1.87	0.031	536	0.982	0.969	17521	0.998
LRIF1	-8.1	12	-1.87	0.0311	537	0.982	0.969	17520	0.998
MS4A6A	-8.1	12	-1.86	0.0311	538	0.982	0.969	17519	0.998
DZIP1L	-8.1	12	-1.86	0.0312	539	0.982	0.969	17518	0.998
MYH6	-8.09	12	-1.86	0.0312	540	0.982	0.969	17517	0.998
SORCS2	-8.09	12	-1.86	0.0312	541	0.982	0.969	17516	0.998
PUM2	-8.09	12	-1.86	0.0313	542	0.982	0.969	17515	0.998
VWC2L	-8.09	12	-1.86	0.0314	543	0.982	0.969	17514	0.998
NPR1	-8.08	12	-1.86	0.0315	544	0.982	0.969	17513	0.998
HDHD1	-8.08	12	-1.86	0.0315	545	0.982	0.969	17512	0.998
RPS6KA1	-8.08	12	-1.86	0.0315	546	0.982	0.968	17511	0.998
MRPL18	-8.07	12	-1.86	0.0316	547	0.982	0.968	17510	0.998
CYP8B1	-8.07	12	-1.86	0.0316	548	0.982	0.968	17509	0.998
SSFA2	-8.07	12	-1.86	0.0317	549	0.982	0.968	17508	0.998
CCDC73	-8.07	12	-1.86	0.0317	550	0.982	0.968	17507	0.998
BMP5	-8.06	12	-1.86	0.0318	551	0.982	0.968	17506	0.998
NUDT18	-4.03	3	-1.85	0.0318	552	0.982	0.968	17505	0.998
PLG	-8.06	12	-1.85	0.0319	553	0.982	0.968	17504	0.998
DDO	-8.05	12	-1.85	0.032	554	0.982	0.968	17503	0.998
C6orf15	-8.05	12	-1.85	0.0321	555	0.982	0.968	17502	0.998
ARHGAP36	-8.05	12	-1.85	0.0321	556	0.982	0.968	17501	0.998
EEPD1	-8.04	12	-1.85	0.0321	557	0.982	0.968	17500	0.998
MB21D2	-8.04	12	-1.85	0.0322	558	0.982	0.968	17499	0.998
KRT73	-8.03	12	-1.85	0.0323	559	0.982	0.968	17498	0.998
NABP2	-8.03	12	-1.85	0.0324	560	0.982	0.968	17497	0.998
SBDS	-8.02	12	-1.85	0.0325	561	0.982	0.968	17496	0.998
ATP2C1	-8.02	12	-1.85	0.0325	562	0.982	0.968	17495	0.998
EHMT2	-8.02	12	-1.84	0.0326	563	0.982	0.967	17494	0.998
MYOT	-8.01	12	-1.84	0.0327	564	0.982	0.967	17493	0.998
CASC5	-8.01	12	-1.84	0.0327	565	0.982	0.967	17492	0.998
LAMP2	-8.01	12	-1.84	0.0328	566	0.982	0.967	17491	0.998
USP35	-8.01	12	-1.84	0.0328	567	0.982	0.967	17490	0.998
MMP7	-7.98	12	-1.84	0.0332	568	0.982	0.967	17489	0.998
DISP1	-7.98	12	-1.83	0.0334	569	0.982	0.967	17488	0.998
FAM206A	-7.97	12	-1.83	0.0335	570	0.982	0.967	17487	0.998
OR10G6	-7.97	12	-1.83	0.0335	571	0.982	0.966	17486	0.998
C20orf26	-7.96	12	-1.83	0.0336	572	0.982	0.966	17485	0.998
THOC1	-7.96	12	-1.83	0.0336	573	0.982	0.966	17484	0.998
LRRC53	-7.96	12	-1.83	0.0336	574	0.982	0.966	17483	0.998
C20orf197	-7.96	12	-1.83	0.0336	575	0.982	0.966	17482	0.998
OR14K1	-7.96	12	-1.83	0.0337	576	0.982	0.966	17481	0.998
UAP1	-7.96	12	-1.83	0.0337	577	0.982	0.966	17480	0.998
TAPT1	-7.95	12	-1.83	0.0338	578	0.982	0.966	17479	0.998
BEST3	-7.95	12	-1.83	0.0339	579	0.982	0.966	17478	0.998
PMAIP1	-7.95	12	-1.83	0.0339	580	0.982	0.966	17477	0.998
UGT1A10	-5.62	6	-1.83	0.0339	581	0.982	0.966	17476	0.998
ABCC5	-7.94	12	-1.83	0.034	582	0.982	0.966	17475	0.998
RBMXL3	-7.94	12	-1.82	0.0341	583	0.982	0.966	17474	0.998
JAG2	-7.93	12	-1.82	0.0341	584	0.982	0.966	17473	0.998
TMBIM6	-7.93	12	-1.82	0.0342	585	0.982	0.966	17472	0.998
GLA	-7.93	12	-1.82	0.0342	586	0.982	0.966	17471	0.998
CD200R1L	-7.93	12	-1.82	0.0343	587	0.982	0.966	17470	0.998
KTI12	-7.93	12	-1.82	0.0343	588	0.982	0.966	17469	0.998
CNOT4	-7.92	12	-1.82	0.0344	589	0.982	0.966	17468	0.998
MID1	-7.92	12	-1.82	0.0344	590	0.982	0.966	17467	0.998
C14orf119	-7.92	12	-1.82	0.0345	591	0.982	0.966	17466	0.998
SLC22A6	-7.91	12	-1.82	0.0345	592	0.982	0.965	17465	0.998
PAQR6	-7.91	12	-1.82	0.0345	593	0.982	0.965	17464	0.998
ARF4	-7.91	12	-1.82	0.0346	594	0.982	0.965	17463	0.998
SLC18A2	-7.91	12	-1.82	0.0346	595	0.982	0.965	17462	0.998
PDE7A	-7.91	12	-1.82	0.0346	596	0.982	0.965	17461	0.998
FERMT2	-7.91	12	-1.82	0.0347	597	0.982	0.965	17460	0.998
ATRIP	-7.91	12	-1.82	0.0347	598	0.982	0.965	17459	0.998
PSMC6	-7.9	12	-1.82	0.0347	599	0.982	0.965	17458	0.998
ASTN2	-7.9	12	-1.82	0.0347	600	0.982	0.965	17457	0.998
GNB2	-7.9	12	-1.81	0.0348	601	0.982	0.965	17456	0.998
C5orf22	-7.9	12	-1.81	0.0348	602	0.982	0.965	17455	0.998
LYPD6	-7.89	12	-1.81	0.0349	603	0.982	0.965	17454	0.998
MAN1B1	-7.89	12	-1.81	0.035	604	0.982	0.965	17453	0.998
LRRC3B	-7.89	12	-1.81	0.035	605	0.982	0.965	17452	0.998
WBP4	-7.88	12	-1.81	0.0351	606	0.982	0.965	17451	0.998
IL19	-7.88	12	-1.81	0.0351	607	0.982	0.965	17450	0.998
C11orf44	-7.88	12	-1.81	0.0351	608	0.982	0.965	17449	0.998
FAM181A	-7.87	12	-1.81	0.0353	609	0.982	0.965	17448	0.998
SLCO2B1	-7.87	12	-1.81	0.0354	610	0.982	0.965	17447	0.998
FERD3L	-7.87	12	-1.81	0.0354	611	0.982	0.965	17446	0.998
ATP5J2	-3.93	3	-1.81	0.0354	612	0.982	0.965	17445	0.998
C9orf24	-7.87	12	-1.81	0.0354	613	0.982	0.965	17444	0.998
ZNF577	-7.87	12	-1.81	0.0355	614	0.982	0.965	17443	0.998
PDRG1	-7.86	12	-1.8	0.0356	615	0.982	0.964	17442	0.998
SPACA1	-7.85	12	-1.8	0.0357	616	0.982	0.964	17441	0.998
SS18	-7.84	12	-1.8	0.0359	617	0.982	0.964	17440	0.998
RASSF2	-7.84	12	-1.8	0.0359	618	0.982	0.964	17439	0.998
TAF11	-7.84	12	-1.8	0.0359	619	0.982	0.964	17438	0.998
EDDM3A	-7.84	12	-1.8	0.036	620	0.982	0.964	17437	0.998
THAP11	-7.83	12	-1.8	0.0361	621	0.982	0.964	17436	0.998
PCDHA5	-7.83	12	-1.8	0.0362	622	0.982	0.964	17435	0.998
TWF2	-7.83	12	-1.8	0.0362	623	0.982	0.964	17434	0.998
PILRB	-7.83	12	-1.8	0.0363	624	0.982	0.964	17433	0.998
PHLDB2	-7.82	12	-1.8	0.0363	625	0.982	0.964	17432	0.998
DPF2	-7.82	12	-1.79	0.0364	626	0.982	0.964	17431	0.998
DPAGT1	-7.82	12	-1.79	0.0364	627	0.982	0.964	17430	0.998
RPA1	-7.82	12	-1.79	0.0365	628	0.982	0.964	17429	0.998
SEMA4D	-7.81	12	-1.79	0.0366	629	0.982	0.963	17428	0.998
RNF113B	-7.81	12	-1.79	0.0366	630	0.982	0.963	17427	0.998
CNIH2	-7.81	12	-1.79	0.0366	631	0.982	0.963	17426	0.998
SKAP2	-7.8	12	-1.79	0.0367	632	0.982	0.963	17425	0.998
TNRC6A	-7.8	12	-1.79	0.0368	633	0.982	0.963	17424	0.998
ZNF721	-7.8	12	-1.79	0.0369	634	0.982	0.963	17423	0.998
HIST1H3I	-7.8	12	-1.79	0.0369	635	0.982	0.963	17422	0.998
MAP7	-7.79	12	-1.79	0.0369	636	0.982	0.963	17421	0.998
BIRC3	-7.79	12	-1.79	0.037	637	0.982	0.963	17420	0.998
PNRC1	-7.79	12	-1.79	0.037	638	0.982	0.963	17419	0.998
ERH	-7.79	12	-1.79	0.0371	639	0.982	0.963	17418	0.998
PTGS2	-7.79	12	-1.79	0.0371	640	0.982	0.963	17417	0.998
SLC25A12	-7.79	12	-1.79	0.0371	641	0.982	0.963	17416	0.998
CLIP4	-7.78	12	-1.79	0.0371	642	0.982	0.963	17415	0.998
SPTLC2	-7.78	12	-1.78	0.0372	643	0.982	0.963	17414	0.998
PSG11	-3.89	3	-1.78	0.0372	644	0.982	0.963	17413	0.998
PIK3CG	-7.77	12	-1.78	0.0373	645	0.982	0.963	17412	0.998
GLUD2	-7.77	12	-1.78	0.0374	646	0.982	0.963	17411	0.998
CNDP1	-7.76	12	-1.78	0.0375	647	0.982	0.963	17410	0.998
TCAIM	-7.76	12	-1.78	0.0376	648	0.982	0.962	17409	0.998
LIMS1	-7.75	12	-1.78	0.0378	649	0.982	0.962	17408	0.998
XPO6	-7.75	12	-1.78	0.0378	650	0.982	0.962	17407	0.998
ZNF354C	-7.75	12	-1.78	0.0378	651	0.982	0.962	17406	0.998
MAB21L1	-7.75	12	-1.78	0.0379	652	0.982	0.962	17405	0.998
MLF1	-7.75	12	-1.78	0.0379	653	0.982	0.962	17404	0.998
BRD7	-7.74	12	-1.78	0.0379	654	0.982	0.962	17403	0.998
SERINC3	-7.74	12	-1.78	0.0379	655	0.982	0.962	17402	0.998
LPPR5	-7.74	12	-1.77	0.038	656	0.982	0.962	17401	0.998
STT3B	-7.74	12	-1.77	0.038	657	0.982	0.962	17400	0.998
OSBPL9	-7.74	12	-1.77	0.0381	658	0.982	0.962	17399	0.998
MRPL19	-7.73	12	-1.77	0.0381	659	0.982	0.962	17398	0.998
NRP2	-7.73	12	-1.77	0.0382	660	0.982	0.962	17397	0.998
IGF2BP2	-7.73	12	-1.77	0.0383	661	0.982	0.962	17396	0.998
LYPD6B	-7.73	12	-1.77	0.0383	662	0.982	0.962	17395	0.998
NIPSNAP3B	-7.72	12	-1.77	0.0383	663	0.982	0.962	17394	0.998
RAVER2	-7.72	12	-1.77	0.0384	664	0.982	0.962	17393	0.998
ZNF235	-7.72	12	-1.77	0.0385	665	0.982	0.962	17392	0.998
TOX4	-7.72	12	-1.77	0.0385	666	0.982	0.962	17391	0.998
KDM4D	-7.71	12	-1.77	0.0385	667	0.982	0.961	17390	0.998
PANX1	-7.7	12	-1.76	0.0389	668	0.982	0.961	17389	0.998
ARGLU1	-7.69	12	-1.76	0.039	669	0.982	0.961	17388	0.998
MRPS30	-7.68	12	-1.76	0.0392	670	0.982	0.961	17387	0.998
PPAPDC3	-7.68	12	-1.76	0.0392	671	0.982	0.961	17386	0.998
PLRG1	-7.68	12	-1.76	0.0392	672	0.982	0.961	17385	0.998
DIO1	-7.68	12	-1.76	0.0392	673	0.982	0.961	17384	0.998
JHDM1D	-7.67	12	-1.76	0.0395	674	0.982	0.961	17383	0.998
MITF	-7.67	12	-1.76	0.0395	675	0.982	0.961	17382	0.998
DOCK5	-7.66	12	-1.75	0.0397	676	0.982	0.96	17381	0.998
DIXDC1	-7.66	12	-1.75	0.0397	677	0.982	0.96	17380	0.998
EDC3	-7.66	12	-1.75	0.0397	678	0.982	0.96	17379	0.998
CLCA1	-7.66	12	-1.75	0.0398	679	0.982	0.96	17378	0.998
GBA	-7.65	12	-1.75	0.0398	680	0.982	0.96	17377	0.998
DUOXA2	-7.65	12	-1.75	0.0399	681	0.982	0.96	17376	0.998
GON4L	-7.65	12	-1.75	0.0399	682	0.982	0.96	17375	0.998
TMEM14E	-7.64	12	-1.75	0.04	683	0.982	0.96	17374	0.998
CHIC2	-7.64	12	-1.75	0.0401	684	0.982	0.96	17373	0.998
FSHR	-7.64	12	-1.75	0.0401	685	0.982	0.96	17372	0.998
KLF5	-7.64	12	-1.75	0.0401	686	0.982	0.96	17371	0.998
CDH2	-7.64	12	-1.75	0.0401	687	0.982	0.96	17370	0.998
LRRC10B	-7.63	12	-1.75	0.0403	688	0.982	0.96	17369	0.998
C22orf46	-7.63	12	-1.75	0.0404	689	0.982	0.96	17368	0.998
STAU1	-7.63	12	-1.75	0.0404	690	0.982	0.96	17367	0.998
DNAJB13	-7.63	12	-1.75	0.0404	691	0.982	0.96	17366	0.998
GMNC	-7.62	12	-1.75	0.0405	692	0.982	0.96	17365	0.998
PSMB9	-7.62	12	-1.75	0.0405	693	0.982	0.96	17364	0.998
TRPM6	-7.62	12	-1.74	0.0406	694	0.982	0.959	17363	0.998
CALCB	-6.6	9	-1.74	0.0406	695	0.982	0.959	17362	0.998
C2CD3	-7.61	12	-1.74	0.0407	696	0.982	0.959	17361	0.998
IQUB	-7.61	12	-1.74	0.0408	697	0.982	0.959	17360	0.998
GMPS	-7.61	12	-1.74	0.0408	698	0.982	0.959	17359	0.998
HLCS	-7.61	12	-1.74	0.0409	699	0.982	0.959	17358	0.998
CLLU1	-7.6	12	-1.74	0.041	700	0.982	0.959	17357	0.998
SPINT3	-7.6	12	-1.74	0.041	701	0.982	0.959	17356	0.998
UACA	-7.6	12	-1.74	0.041	702	0.982	0.959	17355	0.998
ARHGAP4	-7.6	12	-1.74	0.041	703	0.982	0.959	17354	0.998
H2BFWT	-7.6	12	-1.74	0.0411	704	0.982	0.959	17353	0.998
AAR2	-7.59	12	-1.74	0.0412	705	0.982	0.959	17352	0.998
KLRK1	-7.59	12	-1.74	0.0412	706	0.982	0.959	17351	0.998
LIPJ	-7.59	12	-1.74	0.0413	707	0.982	0.959	17350	0.998
NPHP4	-7.58	12	-1.73	0.0414	708	0.982	0.959	17349	0.998
DNAJB5	-7.58	12	-1.73	0.0414	709	0.982	0.959	17348	0.998
SRSF11	-7.57	12	-1.73	0.0416	710	0.982	0.958	17347	0.998
RTF1	-7.57	12	-1.73	0.0416	711	0.982	0.958	17346	0.998
PRR13	-7.57	12	-1.73	0.0416	712	0.982	0.958	17345	0.998
AMER1	-7.57	12	-1.73	0.0417	713	0.982	0.958	17344	0.998
TFCP2	-7.56	12	-1.73	0.0418	714	0.982	0.958	17343	0.998
ALKBH1	-7.56	12	-1.73	0.0418	715	0.982	0.958	17342	0.998
CDK19	-7.56	12	-1.73	0.0418	716	0.982	0.958	17341	0.998
TUBB1	-7.56	12	-1.73	0.0419	717	0.982	0.958	17340	0.998
AHNAK	-7.56	12	-1.73	0.042	718	0.982	0.958	17339	0.998
OR6N2	-7.56	12	-1.73	0.042	719	0.982	0.958	17338	0.998
EHBP1L1	-7.55	12	-1.73	0.042	720	0.982	0.958	17337	0.998
KLK13	-7.55	12	-1.73	0.0421	721	0.982	0.958	17336	0.998
ACER3	-7.55	12	-1.73	0.0421	722	0.982	0.958	17335	0.998
C11orf83	-7.55	12	-1.73	0.0421	723	0.982	0.958	17334	0.998
GPR83	-7.55	12	-1.73	0.0422	724	0.982	0.958	17333	0.998
SIPA1L2	-7.54	12	-1.72	0.0423	725	0.982	0.958	17332	0.998
ALAD	-7.54	12	-1.72	0.0423	726	0.982	0.958	17331	0.998
OR5W2	-7.54	12	-1.72	0.0423	727	0.982	0.958	17330	0.998
ANTXR2	-7.54	12	-1.72	0.0424	728	0.982	0.958	17329	0.998
OR10K2	-7.54	12	-1.72	0.0424	729	0.982	0.958	17328	0.998
GCNT4	-7.54	12	-1.72	0.0424	730	0.982	0.958	17327	0.998
MLIP	-7.54	12	-1.72	0.0424	731	0.982	0.958	17326	0.998
FSCN1	-7.52	12	-1.72	0.0428	732	0.982	0.957	17325	0.998
EIF4H	-7.51	12	-1.72	0.043	733	0.982	0.957	17324	0.997
STK11	-7.51	12	-1.72	0.043	734	0.982	0.957	17323	0.997
DTHD1	-7.51	12	-1.72	0.0431	735	0.982	0.957	17322	0.997
MAGEA12	-7.51	12	-1.72	0.0431	736	0.982	0.957	17321	0.997
RANBP3L	-7.5	12	-1.72	0.0432	737	0.982	0.957	17320	0.997
FAM174A	-7.5	12	-1.71	0.0432	738	0.982	0.957	17319	0.997
ITLN1	-7.5	12	-1.71	0.0432	739	0.982	0.957	17318	0.997
KDELR1	-7.5	12	-1.71	0.0432	740	0.982	0.957	17317	0.997
RGL2	-7.5	12	-1.71	0.0432	741	0.982	0.957	17316	0.997
FASTKD2	-7.5	12	-1.71	0.0433	742	0.982	0.957	17315	0.997
ACSBG2	-7.5	12	-1.71	0.0433	743	0.982	0.957	17314	0.997
TFAP2A	-7.5	12	-1.71	0.0433	744	0.982	0.957	17313	0.997
KCNK10	-7.49	12	-1.71	0.0435	745	0.982	0.956	17312	0.997
SERBP1	-7.49	12	-1.71	0.0435	746	0.982	0.956	17311	0.997
SPINK9	-7.48	12	-1.71	0.0436	747	0.982	0.956	17310	0.997
LRRC32	-7.48	12	-1.71	0.0438	748	0.982	0.956	17309	0.997
MUSK	-7.47	12	-1.71	0.0439	749	0.982	0.956	17308	0.997
BATF2	-7.47	12	-1.71	0.0439	750	0.982	0.956	17307	0.997
TAS2R4	-7.47	12	-1.71	0.044	751	0.982	0.956	17306	0.997
FMR1	-7.47	12	-1.71	0.044	752	0.982	0.956	17305	0.997
YES1	-7.47	12	-1.71	0.044	753	0.982	0.956	17304	0.997
PPP4C	-7.46	12	-1.7	0.0442	754	0.982	0.956	17303	0.997
ATR	-7.46	12	-1.7	0.0443	755	0.982	0.956	17302	0.997
TRIO	-7.45	12	-1.7	0.0443	756	0.982	0.956	17301	0.997
ADSSL1	-7.45	12	-1.7	0.0444	757	0.982	0.956	17300	0.997
KIF16B	-7.45	12	-1.7	0.0444	758	0.982	0.956	17299	0.997
SCD5	-7.45	12	-1.7	0.0445	759	0.982	0.956	17298	0.997
TFRC	-7.45	12	-1.7	0.0445	760	0.982	0.956	17297	0.997
PLSCR5	-7.45	12	-1.7	0.0445	761	0.982	0.955	17296	0.997
DUT	-7.44	12	-1.7	0.0446	762	0.982	0.955	17295	0.997
C11orf45	-7.44	12	-1.7	0.0446	763	0.982	0.955	17294	0.997
BEND2	-7.44	12	-1.7	0.0446	764	0.982	0.955	17293	0.997
CAPZA2	-7.43	12	-1.7	0.0448	765	0.982	0.955	17292	0.997
AKR1D1	-7.43	12	-1.7	0.0449	766	0.982	0.955	17291	0.997
FIG4	-7.43	12	-1.7	0.0449	767	0.982	0.955	17290	0.997
ATP6V1A	-7.43	12	-1.7	0.0449	768	0.982	0.955	17289	0.997
OR4X1	-7.43	12	-1.7	0.0449	769	0.982	0.955	17288	0.997
TMEM178A	-7.43	12	-1.7	0.045	770	0.982	0.955	17287	0.997
RCAN2	-7.42	12	-1.69	0.045	771	0.982	0.955	17286	0.997
ZNF658	-7.42	12	-1.69	0.0451	772	0.982	0.955	17285	0.997
ZNF823	-7.42	12	-1.69	0.0452	773	0.982	0.955	17284	0.997
GBP4	-7.42	12	-1.69	0.0452	774	0.982	0.955	17283	0.997
MS4A10	-7.41	12	-1.69	0.0454	775	0.982	0.955	17282	0.997
MME	-7.41	12	-1.69	0.0455	776	0.982	0.955	17281	0.997
ARHGAP30	-7.4	12	-1.69	0.0456	777	0.982	0.954	17280	0.997
TTC9	-7.39	12	-1.69	0.0458	778	0.982	0.954	17279	0.997
SCAMP5	-7.39	12	-1.69	0.0458	779	0.982	0.954	17278	0.997
MROH1	-7.39	12	-1.69	0.0459	780	0.982	0.954	17277	0.997
HOXD10	-7.39	12	-1.69	0.0459	781	0.982	0.954	17276	0.997
PHF6	-7.38	12	-1.68	0.046	782	0.982	0.954	17275	0.997
QTRT1	-7.38	12	-1.68	0.046	783	0.982	0.954	17274	0.997
KCNG3	-7.38	12	-1.68	0.046	784	0.982	0.954	17273	0.997
OR4C46	-7.38	12	-1.68	0.0461	785	0.982	0.954	17272	0.997
NFIA	-7.38	12	-1.68	0.0461	786	0.982	0.954	17271	0.997
CGN	-7.37	12	-1.68	0.0464	787	0.982	0.954	17270	0.997
DTX4	-7.37	12	-1.68	0.0464	788	0.982	0.954	17269	0.997
CEPT1	-7.37	12	-1.68	0.0465	789	0.982	0.954	17268	0.997
C6orf25	-7.36	12	-1.68	0.0465	790	0.982	0.953	17267	0.997
NHLRC2	-7.36	12	-1.68	0.0466	791	0.982	0.953	17266	0.997
RC3H1	-7.36	12	-1.68	0.0466	792	0.982	0.953	17265	0.997
KIF13A	-7.35	12	-1.68	0.0468	793	0.982	0.953	17264	0.997
IGSF8	-7.35	12	-1.68	0.0468	794	0.982	0.953	17263	0.997
RBM45	-7.35	12	-1.68	0.0468	795	0.982	0.953	17262	0.997
SENP6	-7.35	12	-1.68	0.0468	796	0.982	0.953	17261	0.997
ACSL3	-7.35	12	-1.68	0.0469	797	0.982	0.953	17260	0.997
SOS1	-7.34	12	-1.68	0.047	798	0.982	0.953	17259	0.997
FAM175A	-7.34	12	-1.67	0.047	799	0.982	0.953	17258	0.997
FAM107A	-7.34	12	-1.67	0.047	800	0.982	0.953	17257	0.997
GPR64	-7.33	12	-1.67	0.0472	801	0.982	0.953	17256	0.997
HHAT	-7.33	12	-1.67	0.0472	802	0.982	0.953	17255	0.997
SGSM3	-7.33	12	-1.67	0.0473	803	0.982	0.953	17254	0.997
CCDC113	-7.33	12	-1.67	0.0474	804	0.982	0.953	17253	0.997
ALDH3B2	-7.32	12	-1.67	0.0475	805	0.982	0.953	17252	0.997
EMC6	-7.32	12	-1.67	0.0475	806	0.982	0.952	17251	0.997
KRT74	-7.32	12	-1.67	0.0476	807	0.982	0.952	17250	0.997
AQP3	-7.32	12	-1.67	0.0476	808	0.982	0.952	17249	0.997
TREML1	-7.32	12	-1.67	0.0476	809	0.982	0.952	17248	0.997
PCDHA8	-7.31	12	-1.67	0.0477	810	0.982	0.952	17247	0.997
PATZ1	-7.31	12	-1.67	0.0477	811	0.982	0.952	17246	0.997
ALG8	-7.31	12	-1.67	0.0478	812	0.982	0.952	17245	0.997
ZNF75D	-7.31	12	-1.67	0.0479	813	0.982	0.952	17244	0.997
HYAL3	-7.31	12	-1.67	0.0479	814	0.982	0.952	17243	0.997
RPL10A	-6.33	9	-1.67	0.0479	815	0.982	0.952	17242	0.997
ARHGAP32	-7.31	12	-1.67	0.0479	816	0.982	0.952	17241	0.997
ADH1A	-7.3	12	-1.66	0.048	817	0.982	0.952	17240	0.997
CNOT1	-7.29	12	-1.66	0.0483	818	0.982	0.952	17239	0.997
VNN1	-7.29	12	-1.66	0.0483	819	0.982	0.952	17238	0.997
C1orf86	-7.29	12	-1.66	0.0483	820	0.982	0.952	17237	0.997
SLC6A17	-7.29	12	-1.66	0.0483	821	0.982	0.952	17236	0.997
ZIM3	-7.29	12	-1.66	0.0484	822	0.982	0.952	17235	0.997
FEN1	-7.29	12	-1.66	0.0484	823	0.982	0.952	17234	0.997
TOMM34	-7.28	12	-1.66	0.0484	824	0.982	0.952	17233	0.997
GHSR	-7.27	12	-1.66	0.0488	825	0.982	0.951	17232	0.997
C15orf39	-7.27	12	-1.66	0.0488	826	0.982	0.951	17231	0.997
ASS1	-7.27	12	-1.66	0.0488	827	0.982	0.951	17230	0.997
UBE4A	-7.27	12	-1.66	0.0488	828	0.982	0.951	17229	0.997
ARHGAP39	-7.26	12	-1.66	0.049	829	0.982	0.951	17228	0.997
POLR3A	-7.26	12	-1.65	0.049	830	0.982	0.951	17227	0.997
BAP1	-7.26	12	-1.65	0.049	831	0.982	0.951	17226	0.997
ABT1	-7.26	12	-1.65	0.0491	832	0.982	0.951	17225	0.997
CLCN3	-7.26	12	-1.65	0.0492	833	0.982	0.951	17224	0.997
PCCA	-7.25	12	-1.65	0.0493	834	0.982	0.951	17223	0.997
CHEK1	-7.25	12	-1.65	0.0494	835	0.982	0.951	17222	0.997
SLC10A2	-7.24	12	-1.65	0.0495	836	0.982	0.951	17221	0.997
GHR	-7.24	12	-1.65	0.0495	837	0.982	0.95	17220	0.997
C21orf91	-7.24	12	-1.65	0.0496	838	0.982	0.95	17219	0.997
ZYX	-7.24	12	-1.65	0.0496	839	0.982	0.95	17218	0.997
EID2	-7.24	12	-1.65	0.0496	840	0.982	0.95	17217	0.997
CNBP	-7.23	12	-1.65	0.0497	841	0.982	0.95	17216	0.997
ZNF341	-7.23	12	-1.65	0.0497	842	0.982	0.95	17215	0.997
PTPN21	-7.23	12	-1.65	0.0499	843	0.982	0.95	17214	0.997
ZNF621	-7.23	12	-1.65	0.0499	844	0.982	0.95	17213	0.997
MYH7	-7.22	12	-1.65	0.05	845	0.982	0.95	17212	0.997
RABIF	-7.22	12	-1.64	0.05	846	0.982	0.95	17211	0.997
LCN12	-7.22	12	-1.64	0.05	847	0.982	0.95	17210	0.997
GRM4	-7.22	12	-1.64	0.0501	848	0.982	0.95	17209	0.997
WEE1	-7.22	12	-1.64	0.0502	849	0.982	0.95	17208	0.997
CNOT2	-7.22	12	-1.64	0.0502	850	0.982	0.95	17207	0.997
CSNK2A2	-7.21	12	-1.64	0.0503	851	0.982	0.95	17206	0.997
NUDT8	-7.21	12	-1.64	0.0503	852	0.982	0.95	17205	0.997
SCP2D1	-7.21	12	-1.64	0.0504	853	0.982	0.95	17204	0.997
KAL1	-7.2	12	-1.64	0.0505	854	0.982	0.949	17203	0.997
ZNF320	-7.2	12	-1.64	0.0505	855	0.982	0.949	17202	0.997
CLSPN	-7.19	12	-1.64	0.0508	856	0.982	0.949	17201	0.996
KDM5A	-7.19	12	-1.64	0.0508	857	0.982	0.949	17200	0.996
RFWD2	-7.19	12	-1.64	0.0509	858	0.982	0.949	17199	0.996
TEKT2	-7.19	12	-1.64	0.051	859	0.982	0.949	17198	0.996
RTCA	-7.19	12	-1.64	0.051	860	0.982	0.949	17197	0.996
SARNP	-7.18	12	-1.63	0.0511	861	0.982	0.949	17196	0.996
C2CD4D	-7.18	12	-1.63	0.0511	862	0.982	0.949	17195	0.996
C16orf97	-7.18	12	-1.63	0.0511	863	0.982	0.949	17194	0.996
DEDD2	-7.18	12	-1.63	0.0512	864	0.982	0.949	17193	0.996
EFCAB7	-7.18	12	-1.63	0.0513	865	0.982	0.949	17192	0.996
AHSA2	-7.17	12	-1.63	0.0513	866	0.982	0.949	17191	0.996
PCK1	-7.17	12	-1.63	0.0514	867	0.982	0.949	17190	0.996
OSBPL2	-7.17	12	-1.63	0.0514	868	0.982	0.949	17189	0.996
DIDO1	-7.16	12	-1.63	0.0515	869	0.982	0.948	17188	0.996
ATP6V1E1	-7.16	12	-1.63	0.0516	870	0.982	0.948	17187	0.996
CHRD	-7.16	12	-1.63	0.0516	871	0.982	0.948	17186	0.996
KLK5	-7.16	12	-1.63	0.0516	872	0.982	0.948	17185	0.996
CDR2L	-7.16	12	-1.63	0.0517	873	0.982	0.948	17184	0.996
AGTRAP	-7.16	12	-1.63	0.0518	874	0.982	0.948	17183	0.996
MS4A14	-7.16	12	-1.63	0.0518	875	0.982	0.948	17182	0.996
DAGLB	-7.15	12	-1.63	0.0519	876	0.982	0.948	17181	0.996
NUP133	-7.15	12	-1.63	0.0519	877	0.982	0.948	17180	0.996
MYO18B	-7.15	12	-1.63	0.0519	878	0.982	0.948	17179	0.996
ARAP2	-7.15	12	-1.63	0.052	879	0.982	0.948	17178	0.996
GTPBP8	-7.15	12	-1.63	0.052	880	0.982	0.948	17177	0.996
TRAIP	-7.15	12	-1.63	0.052	881	0.982	0.948	17176	0.996
PFN1	-7.15	12	-1.63	0.052	882	0.982	0.948	17175	0.996
GJB3	-7.15	12	-1.63	0.052	883	0.982	0.948	17174	0.996
APH1A	-7.14	12	-1.62	0.0522	884	0.982	0.948	17173	0.996
MDM2	-7.14	12	-1.62	0.0522	885	0.982	0.948	17172	0.996
BASP1	-7.13	12	-1.62	0.0525	886	0.982	0.948	17171	0.996
BBOX1	-7.13	12	-1.62	0.0525	887	0.982	0.948	17170	0.996
CARD17	-7.13	12	-1.62	0.0525	888	0.982	0.948	17169	0.996
SMG7	-7.13	12	-1.62	0.0526	889	0.982	0.947	17168	0.996
KCNJ10	-7.13	12	-1.62	0.0526	890	0.982	0.947	17167	0.996
ZFAND5	-7.12	12	-1.62	0.0526	891	0.982	0.947	17166	0.996
RC3H2	-7.12	12	-1.62	0.0528	892	0.982	0.947	17165	0.996
ZNF148	-7.11	12	-1.62	0.053	893	0.982	0.947	17164	0.996
C9orf171	-7.11	12	-1.62	0.053	894	0.982	0.947	17163	0.996
KIAA1984	-7.11	12	-1.62	0.053	895	0.982	0.947	17162	0.996
KLHL31	-7.11	12	-1.62	0.053	896	0.982	0.947	17161	0.996
KEL	-7.11	12	-1.62	0.053	897	0.982	0.947	17160	0.996
GPR52	-7.1	12	-1.61	0.0534	898	0.982	0.947	17159	0.996
VSTM5	-7.09	12	-1.61	0.0534	899	0.982	0.947	17158	0.996
CMTM7	-7.09	12	-1.61	0.0536	900	0.982	0.946	17157	0.996
ZNF76	-7.09	12	-1.61	0.0536	901	0.982	0.946	17156	0.996
PGAP1	-7.09	12	-1.61	0.0537	902	0.982	0.946	17155	0.996
MAEA	-7.09	12	-1.61	0.0537	903	0.982	0.946	17154	0.996
RSPO3	-7.08	12	-1.61	0.0537	904	0.982	0.946	17153	0.996
OR2AP1	-7.08	12	-1.61	0.0537	905	0.982	0.946	17152	0.996
TSC22D2	-7.08	12	-1.61	0.054	906	0.982	0.946	17151	0.996
UBE2A	-7.07	12	-1.61	0.054	907	0.982	0.946	17150	0.996
GPCPD1	-7.07	12	-1.61	0.0541	908	0.982	0.946	17149	0.996
SSRP1	-7.07	12	-1.61	0.0542	909	0.982	0.946	17148	0.996
LTBR	-7.07	12	-1.61	0.0542	910	0.982	0.946	17147	0.996
IQCA1	-7.07	12	-1.61	0.0542	911	0.982	0.946	17146	0.996
SMO	-7.07	12	-1.61	0.0542	912	0.982	0.946	17145	0.996
ARHGAP1	-7.06	12	-1.6	0.0543	913	0.982	0.946	17144	0.996
CHMP5	-7.06	12	-1.6	0.0543	914	0.982	0.946	17143	0.996
TMEM223	-7.06	12	-1.6	0.0544	915	0.982	0.946	17142	0.996
STARD7	-7.06	12	-1.6	0.0544	916	0.982	0.946	17141	0.996
RNF130	-7.06	12	-1.6	0.0544	917	0.982	0.946	17140	0.996
PSRC1	-7.05	12	-1.6	0.0546	918	0.982	0.945	17139	0.996
RNASE10	-7.05	12	-1.6	0.0547	919	0.982	0.945	17138	0.996
MUTYH	-7.05	12	-1.6	0.0547	920	0.982	0.945	17137	0.996
OR2D3	-7.05	12	-1.6	0.0547	921	0.982	0.945	17136	0.996
SLCO3A1	-7.05	12	-1.6	0.0547	922	0.982	0.945	17135	0.996
INADL	-7.04	12	-1.6	0.0549	923	0.982	0.945	17134	0.996
S100A1	-7.04	12	-1.6	0.055	924	0.982	0.945	17133	0.996
CABP2	-7.04	12	-1.6	0.055	925	0.982	0.945	17132	0.996
CPA5	-7.04	12	-1.6	0.0551	926	0.982	0.945	17131	0.996
OOEP	-7.03	12	-1.6	0.0551	927	0.982	0.945	17130	0.996
TSPAN16	-7.03	12	-1.6	0.0551	928	0.982	0.945	17129	0.996
PSMB2	-7.03	12	-1.6	0.0551	929	0.982	0.945	17128	0.996
FOXN2	-7.03	12	-1.6	0.0552	930	0.982	0.945	17127	0.996
CRISP2	-7.03	12	-1.6	0.0552	931	0.982	0.945	17126	0.996
NELL2	-7.03	12	-1.6	0.0553	932	0.982	0.945	17125	0.996
DNAL4	-7.03	12	-1.6	0.0553	933	0.982	0.945	17124	0.996
OR4C15	-7.02	12	-1.59	0.0554	934	0.982	0.945	17123	0.996
C7orf71	-7.02	12	-1.59	0.0554	935	0.982	0.945	17122	0.996
POLE3	-7.02	12	-1.59	0.0556	936	0.982	0.944	17121	0.996
TTC32	-7.01	12	-1.59	0.0557	937	0.982	0.944	17120	0.996
C1orf194	-7.01	12	-1.59	0.0557	938	0.982	0.944	17119	0.996
SMG9	-7.01	12	-1.59	0.0558	939	0.982	0.944	17118	0.996
ZNF596	-7.01	12	-1.59	0.0559	940	0.982	0.944	17117	0.996
TBC1D15	-7.01	12	-1.59	0.0559	941	0.982	0.944	17116	0.996
IGSF9B	-7	12	-1.59	0.0559	942	0.982	0.944	17115	0.996
PIK3IP1	-7	12	-1.59	0.056	943	0.982	0.944	17114	0.996
PRICKLE2	-7	12	-1.59	0.0561	944	0.982	0.944	17113	0.996
NADSYN1	-7	12	-1.59	0.0561	945	0.982	0.944	17112	0.996
C11orf82	-7	12	-1.59	0.0562	946	0.982	0.944	17111	0.996
ENDOG	-7	12	-1.59	0.0562	947	0.982	0.944	17110	0.996
FADS1	-6.99	12	-1.59	0.0563	948	0.982	0.944	17109	0.996
TRIM38	-6.99	12	-1.59	0.0564	949	0.982	0.944	17108	0.996
CST2	-6.99	12	-1.58	0.0565	950	0.982	0.944	17107	0.996
TMEM215	-6.98	12	-1.58	0.0566	951	0.982	0.943	17106	0.996
DEFB115	-6.98	12	-1.58	0.0566	952	0.982	0.943	17105	0.996
TMEM177	-6.98	12	-1.58	0.0566	953	0.982	0.943	17104	0.996
AMDHD2	-6.98	12	-1.58	0.0567	954	0.982	0.943	17103	0.996
FAM179B	-6.98	12	-1.58	0.0567	955	0.982	0.943	17102	0.996
FADS3	-6.97	12	-1.58	0.0569	956	0.982	0.943	17101	0.996
TTC39A	-6.97	12	-1.58	0.0571	957	0.982	0.943	17100	0.996
ARF5	-6.96	12	-1.58	0.0571	958	0.982	0.943	17099	0.996
ZFP69	-6.96	12	-1.58	0.0572	959	0.982	0.943	17098	0.996
SLITRK5	-6.96	12	-1.58	0.0572	960	0.982	0.943	17097	0.996
ICA1	-6.96	12	-1.58	0.0573	961	0.982	0.943	17096	0.996
ANO1	-6.96	12	-1.58	0.0573	962	0.982	0.943	17095	0.996
SLC25A31	-6.96	12	-1.58	0.0573	963	0.982	0.943	17094	0.996
BMP2K	-6.95	12	-1.58	0.0574	964	0.982	0.943	17093	0.996
RGMA	-6.95	12	-1.58	0.0575	965	0.982	0.943	17092	0.996
AGBL4	-6.95	12	-1.58	0.0575	966	0.982	0.943	17091	0.996
PWWP2A	-6.94	12	-1.57	0.0577	967	0.982	0.942	17090	0.996
PSMD13	-6.94	12	-1.57	0.0577	968	0.982	0.942	17089	0.996
OR52E4	-6.94	12	-1.57	0.0577	969	0.982	0.942	17088	0.996
KRTAP11-1	-6.94	12	-1.57	0.0578	970	0.982	0.942	17087	0.996
OXA1L	-6.93	12	-1.57	0.0579	971	0.982	0.942	17086	0.996
NTF4	-6.93	12	-1.57	0.058	972	0.982	0.942	17085	0.996
RAPSN	-6.93	12	-1.57	0.0581	973	0.982	0.942	17084	0.995
VAV3	-6.93	12	-1.57	0.0582	974	0.982	0.942	17083	0.995
FBXL2	-6.93	12	-1.57	0.0582	975	0.982	0.942	17082	0.995
ZBTB37	-6.93	12	-1.57	0.0582	976	0.982	0.942	17081	0.995
METTL2B	-3.46	3	-1.57	0.0583	977	0.982	0.942	17080	0.995
TRA2A	-6.92	12	-1.57	0.0583	978	0.982	0.942	17079	0.995
AK3	-6.92	12	-1.57	0.0583	979	0.982	0.942	17078	0.995
NGFRAP1	-6.92	12	-1.57	0.0584	980	0.982	0.942	17077	0.995
PARP14	-6.92	12	-1.57	0.0584	981	0.982	0.942	17076	0.995
XKR3	-6.92	12	-1.57	0.0584	982	0.982	0.942	17075	0.995
MYCBP	-6.92	12	-1.57	0.0584	983	0.982	0.942	17074	0.995
ESAM	-6.91	12	-1.57	0.0586	984	0.982	0.941	17073	0.995
IGFL2	-6.91	12	-1.57	0.0588	985	0.982	0.941	17072	0.995
OR5B2	-6.9	12	-1.56	0.0589	986	0.982	0.941	17071	0.995
LRRC36	-6.9	12	-1.56	0.0589	987	0.982	0.941	17070	0.995
NCK1	-6.9	12	-1.56	0.059	988	0.982	0.941	17069	0.995
ZFP91	-6.9	12	-1.56	0.0591	989	0.982	0.941	17068	0.995
SUCO	-6.9	12	-1.56	0.0591	990	0.982	0.941	17067	0.995
ERCC4	-6.9	12	-1.56	0.0591	991	0.982	0.941	17066	0.995
SLC6A20	-6.89	12	-1.56	0.0592	992	0.982	0.941	17065	0.995
AFAP1	-6.89	12	-1.56	0.0592	993	0.982	0.941	17064	0.995
PHF20L1	-6.89	12	-1.56	0.0593	994	0.982	0.941	17063	0.995
DENND4C	-6.89	12	-1.56	0.0593	995	0.982	0.941	17062	0.995
PUS7	-6.88	12	-1.56	0.0594	996	0.982	0.941	17061	0.995
PPBP	-6.88	12	-1.56	0.0594	997	0.982	0.941	17060	0.995
ZBED2	-6.88	12	-1.56	0.0594	998	0.982	0.941	17059	0.995
DHFR	-5.96	9	-1.56	0.0594	999	0.982	0.941	17058	0.995
TESPA1	-6.88	12	-1.56	0.0595	1000	0.982	0.94	17057	0.995
OR8B8	-6.88	12	-1.56	0.0596	1001	0.982	0.94	17056	0.995
FAM135A	-6.87	12	-1.56	0.0599	1002	0.982	0.94	17055	0.995
NAA15	-6.87	12	-1.55	0.06	1003	0.982	0.94	17054	0.995
PLEKHD1	-6.86	12	-1.55	0.0602	1004	0.982	0.94	17053	0.995
BCL2L11	-6.86	12	-1.55	0.0602	1005	0.982	0.94	17052	0.995
FBXL22	-6.86	12	-1.55	0.0602	1006	0.982	0.94	17051	0.995
APEX2	-6.86	12	-1.55	0.0602	1007	0.982	0.94	17050	0.995
DARC	-6.86	12	-1.55	0.0603	1008	0.982	0.94	17049	0.995
MAP2K5	-6.86	12	-1.55	0.0603	1009	0.982	0.94	17048	0.995
TMEM71	-6.86	12	-1.55	0.0603	1010	0.982	0.94	17047	0.995
LUZP4	-6.85	12	-1.55	0.0604	1011	0.982	0.94	17046	0.995
SPRTN	-6.85	12	-1.55	0.0605	1012	0.982	0.94	17045	0.995
PPFIA1	-6.85	12	-1.55	0.0606	1013	0.982	0.939	17044	0.995
AP2M1	-6.84	12	-1.55	0.0607	1014	0.982	0.939	17043	0.995
CLN6	-6.84	12	-1.55	0.0607	1015	0.982	0.939	17042	0.995
TBCC	-6.84	12	-1.55	0.0608	1016	0.982	0.939	17041	0.995
ZC3HC1	-6.84	12	-1.55	0.0608	1017	0.982	0.939	17040	0.995
BTAF1	-6.84	12	-1.55	0.0608	1018	0.982	0.939	17039	0.995
OR10S1	-6.83	12	-1.55	0.061	1019	0.982	0.939	17038	0.995
SYT11	-6.83	12	-1.55	0.0611	1020	0.982	0.939	17037	0.995
RANBP9	-6.83	12	-1.55	0.0612	1021	0.982	0.939	17036	0.995
NACC1	-6.82	12	-1.54	0.0612	1022	0.982	0.939	17035	0.995
ANGPT4	-6.82	12	-1.54	0.0614	1023	0.982	0.939	17034	0.995
YPEL4	-6.82	12	-1.54	0.0614	1024	0.982	0.939	17033	0.995
EARS2	-6.81	12	-1.54	0.0616	1025	0.982	0.938	17032	0.995
CCPG1	-6.8	12	-1.54	0.0618	1026	0.982	0.938	17031	0.995
TRAF5	-6.8	12	-1.54	0.0619	1027	0.982	0.938	17030	0.995
PAF1	-6.8	12	-1.54	0.062	1028	0.982	0.938	17029	0.995
C16orf78	-6.8	12	-1.54	0.0621	1029	0.982	0.938	17028	0.995
MEF2A	-6.8	12	-1.54	0.0621	1030	0.982	0.938	17027	0.995
BSPH1	-6.79	12	-1.54	0.0621	1031	0.982	0.938	17026	0.995
KCMF1	-6.79	12	-1.54	0.0621	1032	0.982	0.938	17025	0.995
STAMBP	-6.79	12	-1.54	0.0622	1033	0.982	0.938	17024	0.995
RNF212	-6.79	12	-1.54	0.0624	1034	0.982	0.938	17023	0.995
VN1R1	-6.79	12	-1.53	0.0624	1035	0.982	0.938	17022	0.995
IFI44	-6.78	12	-1.53	0.0626	1036	0.982	0.937	17021	0.994
RPUSD1	-6.78	12	-1.53	0.0627	1037	0.982	0.937	17020	0.994
ACCS	-6.77	12	-1.53	0.0628	1038	0.982	0.937	17019	0.994
PABPC3	-6.77	12	-1.53	0.0628	1039	0.982	0.937	17018	0.994
PRTG	-6.77	12	-1.53	0.0628	1040	0.982	0.937	17017	0.994
REXO2	-6.77	12	-1.53	0.0629	1041	0.982	0.937	17016	0.994
CRK	-6.76	12	-1.53	0.0631	1042	0.982	0.937	17015	0.994
CT47B1	-6.76	12	-1.53	0.0632	1043	0.982	0.937	17014	0.994
WBP5	-5.85	9	-1.53	0.0633	1044	0.982	0.937	17013	0.994
CKLF	-6.76	12	-1.53	0.0633	1045	0.982	0.937	17012	0.994
SDC4	-6.75	12	-1.53	0.0635	1046	0.982	0.937	17011	0.994
RGS1	-6.75	12	-1.53	0.0636	1047	0.982	0.936	17010	0.994
UNG	-6.75	12	-1.53	0.0636	1048	0.982	0.936	17009	0.994
EHD1	-6.75	12	-1.53	0.0636	1049	0.982	0.936	17008	0.994
RASSF9	-6.75	12	-1.53	0.0636	1050	0.982	0.936	17007	0.994
KIFC3	-6.74	12	-1.52	0.0637	1051	0.982	0.936	17006	0.994
RNF114	-6.74	12	-1.52	0.0638	1052	0.982	0.936	17005	0.994
CYP2A13	-6.73	12	-1.52	0.064	1053	0.982	0.936	17004	0.994
CFHR5	-6.73	12	-1.52	0.064	1054	0.982	0.936	17003	0.994
HIST1H2AA	-6.73	12	-1.52	0.0641	1055	0.982	0.936	17002	0.994
COX6A1P2	-6.73	12	-1.52	0.0641	1056	0.982	0.936	17001	0.994
AMPD2	-6.73	12	-1.52	0.0641	1057	0.982	0.936	17000	0.994
TRNP1	-6.73	12	-1.52	0.0643	1058	0.982	0.936	16999	0.994
TEAD2	-6.73	12	-1.52	0.0643	1059	0.982	0.936	16998	0.994
KIF5C	-6.72	12	-1.52	0.0643	1060	0.982	0.936	16997	0.994
ARMS2	-6.72	12	-1.52	0.0643	1061	0.982	0.936	16996	0.994
DNAJB9	-6.72	12	-1.52	0.0643	1062	0.982	0.936	16995	0.994
NBAS	-6.72	12	-1.52	0.0643	1063	0.982	0.936	16994	0.994
FABP3	-6.72	12	-1.52	0.0643	1064	0.982	0.936	16993	0.994
DPP6	-6.72	12	-1.52	0.0644	1065	0.982	0.936	16992	0.994
B3GNT9	-6.72	12	-1.52	0.0645	1066	0.982	0.935	16991	0.994
HOXD3	-6.72	12	-1.52	0.0645	1067	0.982	0.935	16990	0.994
ITIH2	-6.72	12	-1.52	0.0646	1068	0.982	0.935	16989	0.994
EXOC5	-6.72	12	-1.52	0.0646	1069	0.982	0.935	16988	0.994
RBM14	-6.72	12	-1.52	0.0646	1070	0.982	0.935	16987	0.994
MLF1IP	-6.71	12	-1.52	0.0646	1071	0.982	0.935	16986	0.994
IL2	-6.71	12	-1.52	0.0647	1072	0.982	0.935	16985	0.994
CREB1	-6.71	12	-1.52	0.0648	1073	0.982	0.935	16984	0.994
HSD17B6	-6.7	12	-1.51	0.065	1074	0.982	0.935	16983	0.994
ADNP	-6.7	12	-1.51	0.065	1075	0.982	0.935	16982	0.994
DNA2	-6.7	12	-1.51	0.0651	1076	0.982	0.935	16981	0.994
STARD8	-6.7	12	-1.51	0.0651	1077	0.982	0.935	16980	0.994
DHX16	-6.69	12	-1.51	0.0655	1078	0.982	0.935	16979	0.994
OR51E2	-6.68	12	-1.51	0.0658	1079	0.982	0.934	16978	0.993
AKR1C4	-4.72	6	-1.51	0.0658	1080	0.982	0.934	16977	0.993
KCNG2	-6.68	12	-1.51	0.0659	1081	0.982	0.934	16976	0.993
ZNF383	-6.68	12	-1.51	0.0659	1082	0.982	0.934	16975	0.993
IFNA7	-4.72	6	-1.51	0.0659	1083	0.982	0.934	16974	0.993
HLA-DMB	-6.67	12	-1.51	0.066	1084	0.982	0.934	16973	0.993
CENPJ	-6.67	12	-1.51	0.0661	1085	0.982	0.934	16972	0.993
OXR1	-6.67	12	-1.5	0.0662	1086	0.982	0.934	16971	0.993
RGS8	-6.67	12	-1.5	0.0662	1087	0.982	0.934	16970	0.993
OSM	-6.66	12	-1.5	0.0662	1088	0.982	0.934	16969	0.993
LPP	-6.66	12	-1.5	0.0663	1089	0.982	0.934	16968	0.993
ADRA1D	-6.66	12	-1.5	0.0663	1090	0.982	0.934	16967	0.993
TMEM185B	-6.66	12	-1.5	0.0664	1091	0.982	0.934	16966	0.993
KCNC1	-6.66	12	-1.5	0.0665	1092	0.982	0.933	16965	0.993
PRPF18	-6.65	12	-1.5	0.0666	1093	0.982	0.933	16964	0.993
OR5T2	-6.65	12	-1.5	0.0666	1094	0.982	0.933	16963	0.993
ZMYM5	-6.65	12	-1.5	0.0667	1095	0.982	0.933	16962	0.993
USP25	-6.65	12	-1.5	0.0668	1096	0.982	0.933	16961	0.993
LEPREL1	-6.64	12	-1.5	0.0669	1097	0.982	0.933	16960	0.993
NOL7	-6.64	12	-1.5	0.0669	1098	0.982	0.933	16959	0.993
TECTA	-6.64	12	-1.5	0.0669	1099	0.982	0.933	16958	0.993
ZNF12	-6.64	12	-1.5	0.067	1100	0.982	0.933	16957	0.993
HSH2D	-6.64	12	-1.5	0.067	1101	0.982	0.933	16956	0.993
GCNT2	-6.64	12	-1.5	0.0671	1102	0.982	0.933	16955	0.993
APLP1	-6.64	12	-1.5	0.0671	1103	0.982	0.933	16954	0.993
SLAMF6	-6.63	12	-1.5	0.0673	1104	0.982	0.933	16953	0.993
FBXW9	-6.63	12	-1.5	0.0674	1105	0.982	0.933	16952	0.993
OR8D1	-6.63	12	-1.49	0.0675	1106	0.982	0.932	16951	0.993
MTFR2	-6.62	12	-1.49	0.0676	1107	0.982	0.932	16950	0.993
SRI	-6.62	12	-1.49	0.0676	1108	0.982	0.932	16949	0.993
CASK	-6.62	12	-1.49	0.0677	1109	0.982	0.932	16948	0.993
TPH1	-6.62	12	-1.49	0.0677	1110	0.982	0.932	16947	0.993
ELMO2	-6.62	12	-1.49	0.0678	1111	0.982	0.932	16946	0.993
DACH2	-6.62	12	-1.49	0.0678	1112	0.982	0.932	16945	0.993
RNF216	-6.61	12	-1.49	0.068	1113	0.982	0.932	16944	0.993
REN	-6.61	12	-1.49	0.068	1114	0.982	0.932	16943	0.993
ZNF334	-6.61	12	-1.49	0.0681	1115	0.982	0.932	16942	0.993
SHOX2	-6.6	12	-1.49	0.0683	1116	0.982	0.932	16941	0.993
SLC39A1	-6.6	12	-1.49	0.0684	1117	0.982	0.932	16940	0.993
DCST2	-6.6	12	-1.49	0.0684	1118	0.982	0.932	16939	0.993
MSGN1	-6.59	12	-1.49	0.0685	1119	0.982	0.931	16938	0.993
ZNF804B	-6.59	12	-1.49	0.0686	1120	0.982	0.931	16937	0.993
TMEM44	-6.59	12	-1.49	0.0686	1121	0.982	0.931	16936	0.993
APBA2	-6.59	12	-1.49	0.0687	1122	0.982	0.931	16935	0.993
GNA12	-6.59	12	-1.48	0.0688	1123	0.982	0.931	16934	0.993
CHTOP	-6.58	12	-1.48	0.0689	1124	0.982	0.931	16933	0.993
PEX16	-6.58	12	-1.48	0.0689	1125	0.982	0.931	16932	0.993
ZNF649	-6.58	12	-1.48	0.069	1126	0.982	0.931	16931	0.993
DYNC1I1	-6.58	12	-1.48	0.0691	1127	0.982	0.931	16930	0.993
TERF2IP	-6.58	12	-1.48	0.0691	1128	0.982	0.931	16929	0.993
OR14A16	-6.58	12	-1.48	0.0692	1129	0.982	0.931	16928	0.993
LAYN	-6.58	12	-1.48	0.0692	1130	0.982	0.931	16927	0.993
PIP4K2A	-6.57	12	-1.48	0.0692	1131	0.982	0.931	16926	0.993
PRRG3	-6.57	12	-1.48	0.0693	1132	0.982	0.931	16925	0.993
NAA25	-6.57	12	-1.48	0.0694	1133	0.982	0.931	16924	0.993
OTOR	-6.57	12	-1.48	0.0694	1134	0.982	0.931	16923	0.993
LCN2	-6.57	12	-1.48	0.0694	1135	0.982	0.931	16922	0.993
LAGE3	-6.56	12	-1.48	0.0695	1136	0.982	0.93	16921	0.993
FAM107B	-6.56	12	-1.48	0.0696	1137	0.982	0.93	16920	0.993
HENMT1	-6.56	12	-1.48	0.0696	1138	0.982	0.93	16919	0.993
POLR2K	-5.68	9	-1.48	0.0696	1139	0.982	0.93	16918	0.993
ORC3	-6.55	12	-1.48	0.0698	1140	0.982	0.93	16917	0.993
SMIM15	-5.67	9	-1.48	0.07	1141	0.982	0.93	16916	0.993
CNKSR1	-6.55	12	-1.48	0.07	1142	0.982	0.93	16915	0.993
PHYHIP	-6.55	12	-1.48	0.0701	1143	0.982	0.93	16914	0.993
C1QTNF5	-6.55	12	-1.47	0.0701	1144	0.982	0.93	16913	0.993
NMNAT2	-6.54	12	-1.47	0.0702	1145	0.982	0.93	16912	0.993
KCNH1	-6.54	12	-1.47	0.0703	1146	0.982	0.93	16911	0.993
LARP4B	-6.54	12	-1.47	0.0704	1147	0.982	0.93	16910	0.993
CRP	-6.53	12	-1.47	0.0706	1148	0.982	0.929	16909	0.992
EBNA1BP2	-6.53	12	-1.47	0.0706	1149	0.982	0.929	16908	0.992
EIF3K	-6.53	12	-1.47	0.0707	1150	0.982	0.929	16907	0.992
SCFD1	-6.53	12	-1.47	0.0708	1151	0.982	0.929	16906	0.992
EMC4	-6.52	12	-1.47	0.0709	1152	0.982	0.929	16905	0.992
STRA8	-6.52	12	-1.47	0.0709	1153	0.982	0.929	16904	0.992
BBS1	-6.52	12	-1.47	0.071	1154	0.982	0.929	16903	0.992
IBTK	-6.52	12	-1.47	0.0711	1155	0.982	0.929	16902	0.992
AHRR	-6.52	12	-1.47	0.0711	1156	0.982	0.929	16901	0.992
MUC20	-6.52	12	-1.47	0.0712	1157	0.982	0.929	16900	0.992
TOP2B	-6.51	12	-1.47	0.0713	1158	0.982	0.929	16899	0.992
NDUFB5	-6.51	12	-1.47	0.0714	1159	0.982	0.929	16898	0.992
STRIP2	-6.51	12	-1.47	0.0714	1160	0.982	0.929	16897	0.992
PRKD2	-6.51	12	-1.46	0.0715	1161	0.982	0.928	16896	0.992
WASL	-6.51	12	-1.46	0.0715	1162	0.982	0.928	16895	0.992
EVA1B	-6.5	12	-1.46	0.0716	1163	0.982	0.928	16894	0.992
LUZP2	-6.5	12	-1.46	0.0716	1164	0.982	0.928	16893	0.992
LGALS14	-6.5	12	-1.46	0.0717	1165	0.982	0.928	16892	0.992
ABCG8	-6.5	12	-1.46	0.0718	1166	0.982	0.928	16891	0.992
CERS4	-6.5	12	-1.46	0.0719	1167	0.982	0.928	16890	0.992
NCKAP1	-6.49	12	-1.46	0.0719	1168	0.982	0.928	16889	0.992
UPK1B	-6.49	12	-1.46	0.072	1169	0.982	0.928	16888	0.992
POM121	-6.49	12	-1.46	0.0721	1170	0.982	0.928	16887	0.992
UBE4B	-6.49	12	-1.46	0.0721	1171	0.982	0.928	16886	0.992
BRD8	-6.48	12	-1.46	0.0723	1172	0.982	0.928	16885	0.992
UTP11L	-6.48	12	-1.46	0.0724	1173	0.982	0.928	16884	0.992
C11orf35	-6.48	12	-1.46	0.0724	1174	0.982	0.928	16883	0.992
LAMA5	-6.48	12	-1.46	0.0724	1175	0.982	0.928	16882	0.992
ZNF362	-6.48	12	-1.46	0.0725	1176	0.982	0.928	16881	0.992
OXCT1	-6.48	12	-1.46	0.0725	1177	0.982	0.927	16880	0.992
FAM76A	-6.48	12	-1.46	0.0726	1178	0.982	0.927	16879	0.992
TMEM253	-6.48	12	-1.46	0.0726	1179	0.982	0.927	16878	0.992
SSTR5	-6.47	12	-1.46	0.0726	1180	0.982	0.927	16877	0.992
CLDN19	-6.47	12	-1.46	0.0727	1181	0.982	0.927	16876	0.992
CC2D2B	-6.47	12	-1.46	0.0728	1182	0.982	0.927	16875	0.992
SMTNL1	-6.47	12	-1.45	0.0728	1183	0.982	0.927	16874	0.992
C11orf74	-4.57	6	-1.45	0.0729	1184	0.982	0.927	16873	0.992
CENPI	-6.47	12	-1.45	0.0729	1185	0.982	0.927	16872	0.992
LMOD1	-6.46	12	-1.45	0.0729	1186	0.982	0.927	16871	0.992
TYMS	-6.46	12	-1.45	0.073	1187	0.982	0.927	16870	0.992
INHBA	-6.46	12	-1.45	0.0731	1188	0.982	0.927	16869	0.992
OR5D18	-6.46	12	-1.45	0.0731	1189	0.982	0.927	16868	0.992
DDX43	-6.46	12	-1.45	0.0731	1190	0.982	0.927	16867	0.992
FNTB	-6.46	12	-1.45	0.0731	1191	0.982	0.927	16866	0.992
ACRBP	-6.46	12	-1.45	0.0732	1192	0.982	0.927	16865	0.992
RNGTT	-6.45	12	-1.45	0.0733	1193	0.982	0.927	16864	0.992
CDCA2	-6.45	12	-1.45	0.0735	1194	0.982	0.927	16863	0.992
NUP205	-6.45	12	-1.45	0.0735	1195	0.982	0.926	16862	0.992
KRT3	-6.45	12	-1.45	0.0735	1196	0.982	0.926	16861	0.992
KPNA1	-6.45	12	-1.45	0.0735	1197	0.982	0.926	16860	0.992
ARSF	-6.45	12	-1.45	0.0736	1198	0.982	0.926	16859	0.992
OR10A2	-6.45	12	-1.45	0.0736	1199	0.982	0.926	16858	0.992
NSUN6	-6.44	12	-1.45	0.0737	1200	0.982	0.926	16857	0.992
LAMB1	-6.44	12	-1.45	0.0738	1201	0.982	0.926	16856	0.992
MLC1	-6.44	12	-1.45	0.0738	1202	0.982	0.926	16855	0.992
PRKD1	-6.44	12	-1.45	0.0738	1203	0.982	0.926	16854	0.992
FHL1	-6.44	12	-1.45	0.0738	1204	0.982	0.926	16853	0.992
TRAPPC4	-6.44	12	-1.45	0.0738	1205	0.982	0.926	16852	0.992
U82695.9	-6.44	12	-1.45	0.0738	1206	0.982	0.926	16851	0.992
RBP7	-6.44	12	-1.45	0.0738	1207	0.982	0.926	16850	0.992
ABCB10	-6.44	12	-1.45	0.0739	1208	0.982	0.926	16849	0.992
MAS1L	-6.44	12	-1.45	0.0739	1209	0.982	0.926	16848	0.992
KDM1B	-6.44	12	-1.45	0.074	1210	0.982	0.926	16847	0.992
POMP	-6.43	12	-1.45	0.0741	1211	0.982	0.926	16846	0.992
GNG2	-6.43	12	-1.45	0.0742	1212	0.982	0.926	16845	0.992
PKMYT1	-6.43	12	-1.45	0.0742	1213	0.982	0.926	16844	0.992
NRAS	-6.43	12	-1.44	0.0743	1214	0.982	0.926	16843	0.992
GPR82	-6.43	12	-1.44	0.0743	1215	0.982	0.926	16842	0.992
SCT	-6.43	12	-1.44	0.0743	1216	0.982	0.926	16841	0.992
KRT84	-6.43	12	-1.44	0.0743	1217	0.982	0.926	16840	0.992
GLRX5	-6.43	12	-1.44	0.0743	1218	0.982	0.926	16839	0.992
AP1AR	-6.42	12	-1.44	0.0744	1219	0.982	0.926	16838	0.992
CENPH	-6.42	12	-1.44	0.0744	1220	0.982	0.926	16837	0.992
ELF4	-6.42	12	-1.44	0.0744	1221	0.982	0.926	16836	0.992
C9orf131	-6.42	12	-1.44	0.0745	1222	0.982	0.926	16835	0.992
ZBTB2	-6.42	12	-1.44	0.0745	1223	0.982	0.925	16834	0.992
SRSF6	-6.42	12	-1.44	0.0746	1224	0.982	0.925	16833	0.992
NOTCH1	-6.42	12	-1.44	0.0746	1225	0.982	0.925	16832	0.992
HAUS4	-6.41	12	-1.44	0.0747	1226	0.982	0.925	16831	0.992
OR5AR1	-6.41	12	-1.44	0.0747	1227	0.982	0.925	16830	0.992
RPA3	-6.41	12	-1.44	0.0747	1228	0.982	0.925	16829	0.992
SLC44A4	-6.41	12	-1.44	0.0747	1229	0.982	0.925	16828	0.992
OR6Q1	-6.41	12	-1.44	0.0748	1230	0.982	0.925	16827	0.992
ASB13	-6.41	12	-1.44	0.0748	1231	0.982	0.925	16826	0.992
SAE1	-6.41	12	-1.44	0.0748	1232	0.982	0.925	16825	0.992
ERVV-1	-4.53	6	-1.44	0.0749	1233	0.982	0.925	16824	0.992
KCNAB1	-6.41	12	-1.44	0.0749	1234	0.982	0.925	16823	0.992
USP39	-6.41	12	-1.44	0.0749	1235	0.982	0.925	16822	0.992
FAM150B	-6.41	12	-1.44	0.075	1236	0.982	0.925	16821	0.992
LDHC	-6.41	12	-1.44	0.075	1237	0.982	0.925	16820	0.992
FRK	-6.4	12	-1.44	0.0751	1238	0.982	0.925	16819	0.992
MYOD1	-6.4	12	-1.44	0.0751	1239	0.982	0.925	16818	0.992
DHX30	-6.4	12	-1.44	0.0751	1240	0.982	0.925	16817	0.992
CC2D1A	-6.4	12	-1.44	0.0751	1241	0.982	0.925	16816	0.992
OR6B2	-5.54	9	-1.44	0.0751	1242	0.982	0.925	16815	0.992
ANAPC4	-6.4	12	-1.44	0.0752	1243	0.982	0.925	16814	0.992
DBNDD2	-6.4	12	-1.44	0.0752	1244	0.982	0.925	16813	0.992
CCRL2	-6.4	12	-1.44	0.0752	1245	0.982	0.925	16812	0.992
TAL2	-6.4	12	-1.44	0.0753	1246	0.982	0.925	16811	0.992
PITX1	-6.4	12	-1.44	0.0753	1247	0.982	0.925	16810	0.992
MAT2A	-6.4	12	-1.44	0.0754	1248	0.982	0.925	16809	0.992
CLEC2L	-6.39	12	-1.44	0.0755	1249	0.982	0.924	16808	0.992
FMO3	-6.39	12	-1.44	0.0755	1250	0.982	0.924	16807	0.992
MCOLN3	-6.39	12	-1.44	0.0755	1251	0.982	0.924	16806	0.992
SYCP1	-6.39	12	-1.44	0.0756	1252	0.982	0.924	16805	0.992
NME5	-6.39	12	-1.43	0.0757	1253	0.982	0.924	16804	0.992
OTUD1	-6.38	12	-1.43	0.0758	1254	0.982	0.924	16803	0.992
OSBPL11	-6.38	12	-1.43	0.0759	1255	0.982	0.924	16802	0.992
FAM89B	-6.38	12	-1.43	0.076	1256	0.982	0.924	16801	0.992
ZNF292	-6.38	12	-1.43	0.076	1257	0.982	0.924	16800	0.992
ABCA13	-6.38	12	-1.43	0.0761	1258	0.982	0.924	16799	0.992
DENND5B	-6.37	12	-1.43	0.0763	1259	0.982	0.924	16798	0.992
INO80	-6.37	12	-1.43	0.0763	1260	0.982	0.924	16797	0.992
NSD1	-6.37	12	-1.43	0.0763	1261	0.982	0.924	16796	0.992
ZFHX3	-6.37	12	-1.43	0.0764	1262	0.982	0.924	16795	0.992
LPXN	-6.37	12	-1.43	0.0764	1263	0.982	0.924	16794	0.992
LELP1	-6.36	12	-1.43	0.0765	1264	0.982	0.923	16793	0.992
POSTN	-6.36	12	-1.43	0.0765	1265	0.982	0.923	16792	0.992
FBXO25	-6.36	12	-1.43	0.0766	1266	0.982	0.923	16791	0.992
LMBRD2	-6.36	12	-1.43	0.0766	1267	0.982	0.923	16790	0.992
APOBEC3B	-6.36	12	-1.43	0.0767	1268	0.982	0.923	16789	0.992
BIK	-6.36	12	-1.43	0.0767	1269	0.982	0.923	16788	0.992
ZNF280A	-6.36	12	-1.43	0.0768	1270	0.982	0.923	16787	0.992
CSTF2	-6.36	12	-1.43	0.0768	1271	0.982	0.923	16786	0.992
LTA	-6.36	12	-1.43	0.0768	1272	0.982	0.923	16785	0.992
FMO5	-6.35	12	-1.43	0.0769	1273	0.982	0.923	16784	0.992
CCND1	-6.35	12	-1.43	0.0771	1274	0.982	0.923	16783	0.992
MED30	-6.35	12	-1.43	0.0771	1275	0.982	0.923	16782	0.992
TMEM17	-6.35	12	-1.42	0.0772	1276	0.982	0.923	16781	0.992
SSNA1	-6.34	12	-1.42	0.0772	1277	0.982	0.923	16780	0.992
MBNL1	-6.34	12	-1.42	0.0772	1278	0.982	0.923	16779	0.992
GCSAM	-6.34	12	-1.42	0.0773	1279	0.982	0.923	16778	0.992
KIF3A	-6.34	12	-1.42	0.0773	1280	0.982	0.923	16777	0.992
SCIN	-6.34	12	-1.42	0.0773	1281	0.982	0.923	16776	0.992
PPP2R5E	-6.34	12	-1.42	0.0773	1282	0.982	0.923	16775	0.992
C15orf41	-6.34	12	-1.42	0.0773	1283	0.982	0.923	16774	0.992
AGTPBP1	-6.34	12	-1.42	0.0775	1284	0.982	0.923	16773	0.992
ETAA1	-6.34	12	-1.42	0.0775	1285	0.982	0.923	16772	0.992
CYP2C19	-5.49	9	-1.42	0.0775	1286	0.982	0.922	16771	0.992
CTH	-6.33	12	-1.42	0.0776	1287	0.982	0.922	16770	0.992
STK19	-6.33	12	-1.42	0.0777	1288	0.982	0.922	16769	0.992
DPH6	-6.33	12	-1.42	0.0777	1289	0.982	0.922	16768	0.992
FMN2	-6.33	12	-1.42	0.0778	1290	0.982	0.922	16767	0.992
GFRA3	-6.33	12	-1.42	0.0778	1291	0.982	0.922	16766	0.992
MAP3K5	-6.33	12	-1.42	0.0779	1292	0.982	0.922	16765	0.992
SERPING1	-6.33	12	-1.42	0.0779	1293	0.982	0.922	16764	0.992
AVEN	-6.33	12	-1.42	0.0779	1294	0.982	0.922	16763	0.992
PSD3	-6.32	12	-1.42	0.0779	1295	0.982	0.922	16762	0.992
EML6	-6.32	12	-1.42	0.078	1296	0.982	0.922	16761	0.992
MSH3	-6.32	12	-1.42	0.078	1297	0.982	0.922	16760	0.992
ENTPD4	-6.32	12	-1.42	0.078	1298	0.982	0.922	16759	0.992
SOX13	-6.32	12	-1.42	0.0781	1299	0.982	0.922	16758	0.992
ABCB7	-6.32	12	-1.42	0.0782	1300	0.982	0.922	16757	0.992
MFAP5	-6.32	12	-1.42	0.0782	1301	0.982	0.922	16756	0.992
FDXACB1	-6.32	12	-1.42	0.0782	1302	0.982	0.922	16755	0.992
OR5P2	-6.32	12	-1.42	0.0782	1303	0.982	0.922	16754	0.992
ZNF513	-6.32	12	-1.42	0.0783	1304	0.982	0.922	16753	0.992
CAND2	-6.31	12	-1.42	0.0783	1305	0.982	0.922	16752	0.992
UPK3A	-6.31	12	-1.42	0.0783	1306	0.982	0.922	16751	0.992
BUB1B	-6.31	12	-1.42	0.0783	1307	0.982	0.922	16750	0.992
C11orf65	-6.31	12	-1.42	0.0784	1308	0.982	0.922	16749	0.992
ARPP21	-6.31	12	-1.42	0.0785	1309	0.982	0.921	16748	0.992
CLEC12B	-6.31	12	-1.41	0.0786	1310	0.982	0.921	16747	0.992
CTSS	-6.31	12	-1.41	0.0786	1311	0.982	0.921	16746	0.992
OR4K2	-6.3	12	-1.41	0.0787	1312	0.982	0.921	16745	0.992
MIS12	-6.3	12	-1.41	0.0787	1313	0.982	0.921	16744	0.992
OSR1	-6.3	12	-1.41	0.0788	1314	0.982	0.921	16743	0.992
CXCL11	-6.3	12	-1.41	0.0789	1315	0.982	0.921	16742	0.992
CDH3	-6.3	12	-1.41	0.0789	1316	0.982	0.921	16741	0.992
B4GALT7	-6.3	12	-1.41	0.079	1317	0.982	0.921	16740	0.992
RAB6B	-6.3	12	-1.41	0.079	1318	0.982	0.921	16739	0.992
TMEM211	-6.29	12	-1.41	0.079	1319	0.982	0.921	16738	0.992
MACROD2	-6.29	12	-1.41	0.0791	1320	0.982	0.921	16737	0.992
CDKN3	-6.29	12	-1.41	0.0791	1321	0.982	0.921	16736	0.992
VCP	-6.29	12	-1.41	0.0791	1322	0.982	0.921	16735	0.992
TNFSF18	-6.29	12	-1.41	0.0791	1323	0.982	0.921	16734	0.992
UBXN2A	-6.29	12	-1.41	0.0793	1324	0.982	0.921	16733	0.992
CALCR	-6.29	12	-1.41	0.0793	1325	0.982	0.921	16732	0.992
CXorf66	-6.29	12	-1.41	0.0793	1326	0.982	0.921	16731	0.992
SLC45A1	-6.28	12	-1.41	0.0794	1327	0.982	0.921	16730	0.992
PACS1	-6.28	12	-1.41	0.0794	1328	0.982	0.921	16729	0.992
ENY2	-6.28	12	-1.41	0.0795	1329	0.982	0.921	16728	0.992
RNF20	-6.28	12	-1.41	0.0797	1330	0.982	0.92	16727	0.992
TPM2	-6.27	12	-1.41	0.0798	1331	0.982	0.92	16726	0.992
CAT	-6.27	12	-1.41	0.0798	1332	0.982	0.92	16725	0.992
KCNJ4	-6.27	12	-1.41	0.0799	1333	0.982	0.92	16724	0.992
YPEL1	-6.27	12	-1.41	0.08	1334	0.982	0.92	16723	0.992
CYP3A7	-6.27	12	-1.41	0.08	1335	0.982	0.92	16722	0.992
PSMA4	-6.27	12	-1.4	0.0801	1336	0.982	0.92	16721	0.992
HLA-DPB1	-6.27	12	-1.4	0.0801	1337	0.982	0.92	16720	0.992
ORC6	-6.27	12	-1.4	0.0801	1338	0.982	0.92	16719	0.992
TMX3	-6.27	12	-1.4	0.0801	1339	0.982	0.92	16718	0.992
B3GAT3	-6.26	12	-1.4	0.0802	1340	0.982	0.92	16717	0.992
PIM2	-6.26	12	-1.4	0.0804	1341	0.982	0.92	16716	0.992
CIRBP	-6.26	12	-1.4	0.0804	1342	0.982	0.92	16715	0.992
ZFP90	-6.26	12	-1.4	0.0804	1343	0.982	0.92	16714	0.992
NNAT	-6.25	12	-1.4	0.0805	1344	0.982	0.919	16713	0.992
TRIP6	-6.25	12	-1.4	0.0806	1345	0.982	0.919	16712	0.992
B3GNT1	-6.25	12	-1.4	0.0806	1346	0.982	0.919	16711	0.992
WHSC1	-6.25	12	-1.4	0.0806	1347	0.982	0.919	16710	0.992
TAS2R40	-6.25	12	-1.4	0.0807	1348	0.982	0.919	16709	0.992
TMSB4X	-3.12	3	-1.4	0.0807	1349	0.982	0.919	16708	0.992
OR4P4	-6.25	12	-1.4	0.0808	1350	0.982	0.919	16707	0.992
RAB21	-6.24	12	-1.4	0.081	1351	0.982	0.919	16706	0.992
CLDN10	-6.24	12	-1.4	0.081	1352	0.982	0.919	16705	0.992
IAPP	-6.24	12	-1.4	0.0811	1353	0.982	0.919	16704	0.992
LTN1	-6.24	12	-1.4	0.0811	1354	0.982	0.919	16703	0.992
ARID3B	-6.24	12	-1.4	0.0811	1355	0.982	0.919	16702	0.992
AARS	-6.24	12	-1.4	0.0811	1356	0.982	0.919	16701	0.992
PCDH1	-6.24	12	-1.4	0.0811	1357	0.982	0.919	16700	0.992
SERPINH1	-6.24	12	-1.4	0.0812	1358	0.982	0.919	16699	0.992
ISG15	-6.24	12	-1.4	0.0812	1359	0.982	0.919	16698	0.992
BRCA2	-6.23	12	-1.4	0.0813	1360	0.982	0.919	16697	0.992
PRRC1	-6.23	12	-1.4	0.0813	1361	0.982	0.919	16696	0.992
ZNF566	-6.23	12	-1.4	0.0813	1362	0.982	0.919	16695	0.992
MKL1	-6.23	12	-1.4	0.0814	1363	0.982	0.919	16694	0.992
MTFP1	-6.23	12	-1.4	0.0814	1364	0.982	0.919	16693	0.992
DDX1	-6.23	12	-1.4	0.0814	1365	0.982	0.919	16692	0.992
RAD9B	-6.23	12	-1.4	0.0815	1366	0.982	0.919	16691	0.992
WAC	-6.23	12	-1.4	0.0815	1367	0.982	0.919	16690	0.992
RNF13	-6.23	12	-1.39	0.0815	1368	0.982	0.918	16689	0.992
B3GAT2	-6.23	12	-1.39	0.0815	1369	0.982	0.918	16688	0.992
TMOD2	-6.23	12	-1.39	0.0816	1370	0.982	0.918	16687	0.992
BMP2	-6.23	12	-1.39	0.0816	1371	0.982	0.918	16686	0.992
TMEM135	-6.23	12	-1.39	0.0816	1372	0.982	0.918	16685	0.992
IL18BP	-6.22	12	-1.39	0.0817	1373	0.982	0.918	16684	0.992
TSPAN12	-6.22	12	-1.39	0.0817	1374	0.982	0.918	16683	0.992
MCM10	-6.22	12	-1.39	0.0817	1375	0.982	0.918	16682	0.992
DR1	-6.22	12	-1.39	0.0817	1376	0.982	0.918	16681	0.992
MORN1	-6.22	12	-1.39	0.0817	1377	0.982	0.918	16680	0.992
ZFP57	-6.22	12	-1.39	0.0818	1378	0.982	0.918	16679	0.992
AKNA	-6.22	12	-1.39	0.0818	1379	0.982	0.918	16678	0.992
ZBTB17	-6.22	12	-1.39	0.0818	1380	0.982	0.918	16677	0.992
MYEOV	-6.22	12	-1.39	0.0818	1381	0.982	0.918	16676	0.992
THOC5	-6.22	12	-1.39	0.0819	1382	0.982	0.918	16675	0.992
GAL3ST4	-6.22	12	-1.39	0.0819	1383	0.982	0.918	16674	0.992
HNRNPA0	-6.22	12	-1.39	0.0819	1384	0.982	0.918	16673	0.992
CLRN1	-6.22	12	-1.39	0.082	1385	0.982	0.918	16672	0.992
OR8D4	-6.21	12	-1.39	0.0821	1386	0.982	0.918	16671	0.992
ZNF226	-6.21	12	-1.39	0.0821	1387	0.982	0.918	16670	0.992
OR2A14	-6.21	12	-1.39	0.0821	1388	0.982	0.918	16669	0.992
TRIM42	-6.21	12	-1.39	0.0822	1389	0.982	0.918	16668	0.992
OR5K3	-6.21	12	-1.39	0.0823	1390	0.982	0.918	16667	0.992
MARC2	-6.21	12	-1.39	0.0823	1391	0.982	0.918	16666	0.992
KIAA1429	-6.2	12	-1.39	0.0825	1392	0.982	0.918	16665	0.992
ING3	-6.2	12	-1.39	0.0825	1393	0.982	0.918	16664	0.992
PPP6R3	-6.2	12	-1.39	0.0825	1394	0.982	0.917	16663	0.992
ACAA1	-6.2	12	-1.39	0.0825	1395	0.982	0.917	16662	0.992
POLR2J	-4.38	6	-1.39	0.0826	1396	0.982	0.917	16661	0.992
HMGN2	-5.37	9	-1.39	0.0826	1397	0.982	0.917	16660	0.992
DIRC2	-6.2	12	-1.39	0.0826	1398	0.982	0.917	16659	0.992
BCL2L14	-6.2	12	-1.39	0.0827	1399	0.982	0.917	16658	0.992
ZNF330	-6.19	12	-1.39	0.0828	1400	0.982	0.917	16657	0.992
NOX4	-6.19	12	-1.39	0.0829	1401	0.982	0.917	16656	0.992
OR6C3	-6.19	12	-1.39	0.083	1402	0.982	0.917	16655	0.992
KRTAP13-2	-6.19	12	-1.38	0.0831	1403	0.982	0.917	16654	0.992
MUL1	-6.18	12	-1.38	0.0833	1404	0.982	0.917	16653	0.992
E2F5	-6.18	12	-1.38	0.0834	1405	0.982	0.917	16652	0.992
RINT1	-6.18	12	-1.38	0.0835	1406	0.982	0.917	16651	0.992
ZNF487	-3.09	3	-1.38	0.0835	1407	0.982	0.916	16650	0.992
PRCP	-6.17	12	-1.38	0.0836	1408	0.982	0.916	16649	0.992
SEMA6D	-6.17	12	-1.38	0.0836	1409	0.982	0.916	16648	0.992
GJA5	-6.17	12	-1.38	0.0837	1410	0.982	0.916	16647	0.992
FUOM	-6.17	12	-1.38	0.0837	1411	0.982	0.916	16646	0.992
UBL4B	-6.17	12	-1.38	0.0837	1412	0.982	0.916	16645	0.992
CD44	-6.17	12	-1.38	0.0838	1413	0.982	0.916	16644	0.992
CDCP2	-6.17	12	-1.38	0.0838	1414	0.982	0.916	16643	0.992
PFDN4	-6.16	12	-1.38	0.084	1415	0.982	0.916	16642	0.992
NARG2	-6.16	12	-1.38	0.084	1416	0.982	0.916	16641	0.992
MIEF1	-6.16	12	-1.38	0.084	1417	0.982	0.916	16640	0.992
MSANTD4	-6.16	12	-1.38	0.084	1418	0.982	0.916	16639	0.992
CSRP1	-6.16	12	-1.38	0.0841	1419	0.982	0.916	16638	0.992
GEMIN4	-6.16	12	-1.38	0.0841	1420	0.982	0.916	16637	0.992
TMEM200A	-6.15	12	-1.38	0.0844	1421	0.982	0.916	16636	0.992
LZTS3	-6.15	12	-1.38	0.0844	1422	0.982	0.916	16635	0.992
BAZ1A	-6.15	12	-1.38	0.0845	1423	0.982	0.915	16634	0.992
BIRC6	-6.15	12	-1.38	0.0845	1424	0.982	0.915	16633	0.992
MTA3	-6.15	12	-1.38	0.0845	1425	0.982	0.915	16632	0.992
HEBP2	-6.14	12	-1.37	0.0848	1426	0.982	0.915	16631	0.992
OPN3	-6.14	12	-1.37	0.0849	1427	0.982	0.915	16630	0.992
UBL4A	-6.14	12	-1.37	0.0849	1428	0.982	0.915	16629	0.992
KIF27	-6.14	12	-1.37	0.085	1429	0.982	0.915	16628	0.992
TRRAP	-6.14	12	-1.37	0.085	1430	0.982	0.915	16627	0.992
GUCY1B3	-6.14	12	-1.37	0.085	1431	0.982	0.915	16626	0.992
C14orf105	-6.14	12	-1.37	0.0851	1432	0.982	0.915	16625	0.992
TMEM88B	-6.13	12	-1.37	0.0851	1433	0.982	0.915	16624	0.992
ERICH1	-6.13	12	-1.37	0.0853	1434	0.982	0.915	16623	0.992
ZNF674	-6.13	12	-1.37	0.0855	1435	0.982	0.915	16622	0.992
PDGFRL	-6.12	12	-1.37	0.0855	1436	0.982	0.914	16621	0.992
RBP1	-6.12	12	-1.37	0.0857	1437	0.982	0.914	16620	0.992
HRASLS2	-6.12	12	-1.37	0.0858	1438	0.982	0.914	16619	0.992
ZNF214	-6.12	12	-1.37	0.0859	1439	0.982	0.914	16618	0.992
OR10AG1	-6.11	12	-1.37	0.086	1440	0.982	0.914	16617	0.992
SKA3	-6.11	12	-1.37	0.086	1441	0.982	0.914	16616	0.992
CRISP3	-6.11	12	-1.37	0.086	1442	0.982	0.914	16615	0.992
DESI2	-6.11	12	-1.37	0.0861	1443	0.982	0.914	16614	0.992
SLC22A9	-6.11	12	-1.37	0.0861	1444	0.982	0.914	16613	0.992
MYL6	-6.11	12	-1.37	0.0861	1445	0.982	0.914	16612	0.992
DCTN4	-6.11	12	-1.36	0.0861	1446	0.982	0.914	16611	0.992
PLCB1	-6.11	12	-1.36	0.0862	1447	0.982	0.914	16610	0.992
RNF113A	-6.11	12	-1.36	0.0863	1448	0.982	0.914	16609	0.992
KLHL1	-6.1	12	-1.36	0.0863	1449	0.982	0.914	16608	0.992
GATAD1	-6.1	12	-1.36	0.0864	1450	0.982	0.914	16607	0.992
LEKR1	-6.1	12	-1.36	0.0864	1451	0.982	0.914	16606	0.992
CSRP3	-6.1	12	-1.36	0.0864	1452	0.982	0.914	16605	0.992
SELRC1	-6.1	12	-1.36	0.0864	1453	0.982	0.914	16604	0.992
SERINC4	-6.09	12	-1.36	0.0868	1454	0.982	0.913	16603	0.992
CTD-2368P22.1	-6.09	12	-1.36	0.0869	1455	0.982	0.913	16602	0.992
PMS1	-6.09	12	-1.36	0.087	1456	0.982	0.913	16601	0.992
IGSF22	-6.09	12	-1.36	0.0871	1457	0.982	0.913	16600	0.992
TTI1	-6.08	12	-1.36	0.0871	1458	0.982	0.913	16599	0.992
ZNF439	-5.27	9	-1.36	0.0872	1459	0.982	0.913	16598	0.992
MS4A1	-6.08	12	-1.36	0.0872	1460	0.982	0.913	16597	0.992
DYRK4	-6.08	12	-1.36	0.0872	1461	0.982	0.913	16596	0.992
ZNF814	-6.08	12	-1.36	0.0872	1462	0.982	0.913	16595	0.992
DPH3	-6.08	12	-1.36	0.0873	1463	0.982	0.913	16594	0.992
PDCD1	-6.07	12	-1.36	0.0875	1464	0.982	0.913	16593	0.992
CES4A	-6.07	12	-1.36	0.0876	1465	0.982	0.912	16592	0.992
GEMIN5	-6.06	12	-1.35	0.088	1466	0.982	0.912	16591	0.992
ZNF506	-5.25	9	-1.35	0.0881	1467	0.982	0.912	16590	0.992
CHD6	-6.06	12	-1.35	0.0882	1468	0.982	0.912	16589	0.992
RHBDD1	-6.05	12	-1.35	0.0884	1469	0.982	0.912	16588	0.992
SPATA6L	-6.05	12	-1.35	0.0885	1470	0.982	0.912	16587	0.992
C7orf69	-6.05	12	-1.35	0.0885	1471	0.982	0.911	16586	0.992
ZNF708	-4.28	6	-1.35	0.0886	1472	0.982	0.911	16585	0.992
S100A6	-6.04	12	-1.35	0.0887	1473	0.982	0.911	16584	0.992
ZNF805	-6.04	12	-1.35	0.0889	1474	0.982	0.911	16583	0.992
XIAP	-6.04	12	-1.35	0.0889	1475	0.982	0.911	16582	0.992
CAMTA1	-6.04	12	-1.35	0.089	1476	0.982	0.911	16581	0.992
NEDD4	-6.03	12	-1.35	0.0891	1477	0.982	0.911	16580	0.992
SULT2B1	-6.03	12	-1.35	0.0891	1478	0.982	0.911	16579	0.992
CCDC18	-6.03	12	-1.35	0.0892	1479	0.982	0.911	16578	0.992
PDE8A	-6.03	12	-1.35	0.0892	1480	0.982	0.911	16577	0.992
NUTM1	-6.03	12	-1.35	0.0893	1481	0.982	0.911	16576	0.992
HMCES	-6.03	12	-1.34	0.0894	1482	0.982	0.911	16575	0.992
OR4C12	-6.03	12	-1.34	0.0894	1483	0.982	0.911	16574	0.992
TTF2	-6.03	12	-1.34	0.0894	1484	0.982	0.911	16573	0.992
AASDH	-6.01	12	-1.34	0.09	1485	0.982	0.91	16572	0.992
CTSL	-6.01	12	-1.34	0.09	1486	0.982	0.91	16571	0.992
FAM177A1	-6.01	12	-1.34	0.09	1487	0.982	0.91	16570	0.992
A1BG	-6.01	12	-1.34	0.09	1488	0.982	0.91	16569	0.992
ADAM21	-6.01	12	-1.34	0.0901	1489	0.982	0.91	16568	0.992
YTHDF2	-6.01	12	-1.34	0.0901	1490	0.982	0.91	16567	0.992
TRIM58	-6.01	12	-1.34	0.0901	1491	0.982	0.91	16566	0.992
C1orf74	-6.01	12	-1.34	0.0901	1492	0.982	0.91	16565	0.992
BIRC5	-6.01	12	-1.34	0.0902	1493	0.982	0.91	16564	0.992
ATF2	-6.01	12	-1.34	0.0902	1494	0.982	0.91	16563	0.992
ZNF502	-6.01	12	-1.34	0.0902	1495	0.982	0.91	16562	0.992
HP1BP3	-6.01	12	-1.34	0.0903	1496	0.982	0.91	16561	0.992
TPP2	-6	12	-1.34	0.0903	1497	0.982	0.91	16560	0.992
RNF39	-6	12	-1.34	0.0905	1498	0.982	0.909	16559	0.992
CPLX4	-6	12	-1.34	0.0906	1499	0.982	0.909	16558	0.992
NUDT17	-6	12	-1.34	0.0906	1500	0.982	0.909	16557	0.992
RXFP4	-6	12	-1.34	0.0906	1501	0.982	0.909	16556	0.992
TMEM184A	-6	12	-1.34	0.0906	1502	0.982	0.909	16555	0.992
TM9SF4	-5.99	12	-1.34	0.0907	1503	0.982	0.909	16554	0.992
SPSB4	-5.99	12	-1.34	0.0908	1504	0.982	0.909	16553	0.992
KLHL35	-5.99	12	-1.34	0.0908	1505	0.982	0.909	16552	0.992
MORC3	-5.99	12	-1.34	0.0909	1506	0.982	0.909	16551	0.992
EBLN2	-5.99	12	-1.34	0.0909	1507	0.982	0.909	16550	0.992
ANLN	-5.99	12	-1.34	0.0909	1508	0.982	0.909	16549	0.992
DCHS1	-5.99	12	-1.34	0.0909	1509	0.982	0.909	16548	0.992
FSIP2	-5.99	12	-1.33	0.091	1510	0.982	0.909	16547	0.992
SYT5	-5.99	12	-1.33	0.091	1511	0.982	0.909	16546	0.992
SLC24A5	-5.99	12	-1.33	0.091	1512	0.982	0.909	16545	0.992
CEP192	-5.99	12	-1.33	0.0911	1513	0.982	0.909	16544	0.992
RELA	-5.98	12	-1.33	0.0912	1514	0.982	0.909	16543	0.992
PRRC2B	-5.98	12	-1.33	0.0912	1515	0.982	0.909	16542	0.992
ZNF562	-5.98	12	-1.33	0.0913	1516	0.982	0.909	16541	0.992
MORF4L1	-5.98	12	-1.33	0.0914	1517	0.982	0.909	16540	0.992
COX16	-5.98	12	-1.33	0.0914	1518	0.982	0.909	16539	0.992
TPD52	-5.98	12	-1.33	0.0915	1519	0.982	0.908	16538	0.992
TM4SF18	-5.98	12	-1.33	0.0915	1520	0.982	0.908	16537	0.992
GCNT3	-5.97	12	-1.33	0.0915	1521	0.982	0.908	16536	0.992
GTF2B	-5.97	12	-1.33	0.0915	1522	0.982	0.908	16535	0.992
OR2B2	-5.97	12	-1.33	0.0916	1523	0.982	0.908	16534	0.992
JAK1	-5.97	12	-1.33	0.0916	1524	0.982	0.908	16533	0.992
MKI67IP	-5.17	9	-1.33	0.0917	1525	0.982	0.908	16532	0.992
MEIS1	-5.97	12	-1.33	0.0917	1526	0.982	0.908	16531	0.992
SLC35C2	-5.97	12	-1.33	0.0918	1527	0.982	0.908	16530	0.992
CST9	-5.97	12	-1.33	0.0919	1528	0.982	0.908	16529	0.992
CD200R1	-5.97	12	-1.33	0.0919	1529	0.982	0.908	16528	0.992
CDV3	-5.97	12	-1.33	0.0919	1530	0.982	0.908	16527	0.992
KCNN2	-5.97	12	-1.33	0.0919	1531	0.982	0.908	16526	0.992
LacZ	-29.22	288	-1.33	0.0919	1532	0.982	0.908	16525	0.992
OR5F1	-5.96	12	-1.33	0.092	1533	0.982	0.908	16524	0.992
BEND5	-5.96	12	-1.33	0.0921	1534	0.982	0.908	16523	0.992
TENM1	-5.96	12	-1.33	0.0921	1535	0.982	0.908	16522	0.992
GALNT15	-5.96	12	-1.33	0.0921	1536	0.982	0.908	16521	0.992
RASGEF1B	-5.96	12	-1.33	0.0921	1537	0.982	0.908	16520	0.992
OR6K6	-5.96	12	-1.33	0.0921	1538	0.982	0.908	16519	0.992
FGGY	-5.96	12	-1.33	0.0922	1539	0.982	0.908	16518	0.992
SLC39A2	-5.96	12	-1.33	0.0923	1540	0.982	0.908	16517	0.992
DOK5	-5.95	12	-1.33	0.0924	1541	0.982	0.908	16516	0.992
PTH1R	-5.95	12	-1.33	0.0926	1542	0.982	0.907	16515	0.992
ABHD2	-5.95	12	-1.32	0.0926	1543	0.982	0.907	16514	0.992
SZRD1	-5.95	12	-1.32	0.0927	1544	0.982	0.907	16513	0.992
HMGB2	-5.95	12	-1.32	0.0927	1545	0.982	0.907	16512	0.992
ZNF836	-5.95	12	-1.32	0.0927	1546	0.982	0.907	16511	0.992
AVL9	-5.94	12	-1.32	0.0931	1547	0.982	0.907	16510	0.992
THEM5	-5.94	12	-1.32	0.0931	1548	0.982	0.907	16509	0.992
UBE2L6	-5.93	12	-1.32	0.0932	1549	0.982	0.907	16508	0.992
ENSA	-5.93	12	-1.32	0.0932	1550	0.982	0.907	16507	0.992
PSMB6	-5.93	12	-1.32	0.0932	1551	0.982	0.907	16506	0.992
RALY	-5.93	12	-1.32	0.0933	1552	0.982	0.907	16505	0.992
RNF166	-5.93	12	-1.32	0.0933	1553	0.982	0.907	16504	0.992
SV2C	-5.93	12	-1.32	0.0934	1554	0.982	0.907	16503	0.992
RHOD	-5.93	12	-1.32	0.0934	1555	0.982	0.907	16502	0.992
CALY	-5.93	12	-1.32	0.0934	1556	0.982	0.907	16501	0.992
CYP1A1	-5.93	12	-1.32	0.0935	1557	0.982	0.907	16500	0.992
MYOZ3	-5.93	12	-1.32	0.0936	1558	0.982	0.906	16499	0.992
OR4A5	-4.19	6	-1.32	0.0937	1559	0.982	0.906	16498	0.992
SLC25A28	-5.92	12	-1.32	0.0937	1560	0.982	0.906	16497	0.992
CWC22	-5.92	12	-1.32	0.0939	1561	0.982	0.906	16496	0.992
RPS23	-5.92	12	-1.32	0.0939	1562	0.982	0.906	16495	0.992
FCER1G	-5.92	12	-1.32	0.0939	1563	0.982	0.906	16494	0.992
TMEM41A	-5.92	12	-1.32	0.0939	1564	0.982	0.906	16493	0.992
UCHL3	-5.92	12	-1.32	0.094	1565	0.982	0.906	16492	0.992
OR4L1	-5.92	12	-1.32	0.094	1566	0.982	0.906	16491	0.992
GJA1	-5.91	12	-1.32	0.0941	1567	0.982	0.906	16490	0.992
OPALIN	-5.91	12	-1.32	0.0941	1568	0.982	0.906	16489	0.992
PDE6B	-5.91	12	-1.32	0.0941	1569	0.982	0.906	16488	0.992
TBX10	-5.91	12	-1.32	0.0941	1570	0.982	0.906	16487	0.992
DST	-5.91	12	-1.32	0.0942	1571	0.982	0.906	16486	0.992
TCTA	-5.91	12	-1.31	0.0943	1572	0.982	0.906	16485	0.992
SNX1	-5.91	12	-1.31	0.0943	1573	0.982	0.906	16484	0.992
NCF4	-5.9	12	-1.31	0.0945	1574	0.982	0.905	16483	0.992
IGSF5	-5.9	12	-1.31	0.0946	1575	0.982	0.905	16482	0.992
CNIH3	-5.9	12	-1.31	0.0946	1576	0.982	0.905	16481	0.992
WNT2B	-5.9	12	-1.31	0.0946	1577	0.982	0.905	16480	0.992
EXPH5	-5.9	12	-1.31	0.0946	1578	0.982	0.905	16479	0.992
SAR1B	-5.9	12	-1.31	0.0946	1579	0.982	0.905	16478	0.992
NCBP2L	-5.9	12	-1.31	0.0947	1580	0.982	0.905	16477	0.992
TAGLN	-5.9	12	-1.31	0.0947	1581	0.982	0.905	16476	0.992
SPHKAP	-5.9	12	-1.31	0.0947	1582	0.982	0.905	16475	0.992
SSB	-5.9	12	-1.31	0.0947	1583	0.982	0.905	16474	0.992
RPL34	-2.95	3	-1.31	0.0948	1584	0.982	0.905	16473	0.992
USP45	-5.9	12	-1.31	0.0948	1585	0.982	0.905	16472	0.992
AP003774.4	-5.9	12	-1.31	0.0948	1586	0.982	0.905	16471	0.992
ZNF789	-5.9	12	-1.31	0.0948	1587	0.982	0.905	16470	0.992
PYCRL	-5.89	12	-1.31	0.0949	1588	0.982	0.905	16469	0.992
TMEM133	-5.89	12	-1.31	0.0949	1589	0.982	0.905	16468	0.992
FAM65C	-5.89	12	-1.31	0.095	1590	0.982	0.905	16467	0.992
KRTAP5-9	-2.95	3	-1.31	0.0951	1591	0.982	0.905	16466	0.992
ARTN	-5.89	12	-1.31	0.0951	1592	0.982	0.905	16465	0.992
FAM83G	-5.89	12	-1.31	0.0952	1593	0.982	0.905	16464	0.992
CCDC33	-5.89	12	-1.31	0.0953	1594	0.982	0.905	16463	0.992
SLC35G2	-5.88	12	-1.31	0.0953	1595	0.982	0.905	16462	0.992
OR51V1	-5.88	12	-1.31	0.0953	1596	0.982	0.905	16461	0.992
SLC2A9	-5.88	12	-1.31	0.0954	1597	0.982	0.905	16460	0.992
CNTLN	-5.88	12	-1.31	0.0954	1598	0.982	0.905	16459	0.992
EFCAB6	-5.88	12	-1.31	0.0954	1599	0.982	0.905	16458	0.992
PTGIS	-5.88	12	-1.31	0.0954	1600	0.982	0.905	16457	0.992
GBGT1	-5.88	12	-1.31	0.0954	1601	0.982	0.905	16456	0.992
CHD4	-5.88	12	-1.31	0.0954	1602	0.982	0.905	16455	0.992
FXYD5	-5.88	12	-1.31	0.0956	1603	0.982	0.904	16454	0.992
ZMYND19	-5.88	12	-1.31	0.0956	1604	0.982	0.904	16453	0.992
NXPE2	-5.88	12	-1.31	0.0957	1605	0.982	0.904	16452	0.992
RNASE7	-5.87	12	-1.31	0.0957	1606	0.982	0.904	16451	0.992
KRTAP10-5	-4.15	6	-1.3	0.096	1607	0.982	0.904	16450	0.992
PLAC1	-5.87	12	-1.3	0.096	1608	0.982	0.904	16449	0.992
SLC5A5	-5.87	12	-1.3	0.096	1609	0.982	0.904	16448	0.992
OR7G2	-5.87	12	-1.3	0.0961	1610	0.982	0.904	16447	0.992
HMGCLL1	-5.87	12	-1.3	0.0961	1611	0.982	0.904	16446	0.992
RNF6	-5.87	12	-1.3	0.0961	1612	0.982	0.904	16445	0.992
C21orf88	-5.86	12	-1.3	0.0962	1613	0.982	0.904	16444	0.992
PRODH	-5.86	12	-1.3	0.0962	1614	0.982	0.904	16443	0.992
PTPRO	-5.86	12	-1.3	0.0963	1615	0.982	0.904	16442	0.992
DGAT2	-5.86	12	-1.3	0.0963	1616	0.982	0.904	16441	0.992
KPNA4	-5.86	12	-1.3	0.0964	1617	0.982	0.904	16440	0.992
NCAPD3	-5.86	12	-1.3	0.0966	1618	0.982	0.903	16439	0.992
NRIP1	-5.85	12	-1.3	0.0967	1619	0.982	0.903	16438	0.992
MTNR1B	-5.85	12	-1.3	0.0967	1620	0.982	0.903	16437	0.992
ALDH1L1	-5.85	12	-1.3	0.0967	1621	0.982	0.903	16436	0.992
APLNR	-5.85	12	-1.3	0.0969	1622	0.982	0.903	16435	0.992
ZNF770	-5.84	12	-1.3	0.097	1623	0.982	0.903	16434	0.992
CHRM1	-5.84	12	-1.3	0.097	1624	0.982	0.903	16433	0.992
RNF121	-5.84	12	-1.3	0.0971	1625	0.982	0.903	16432	0.992
LUC7L3	-5.84	12	-1.3	0.0972	1626	0.982	0.903	16431	0.992
WNT16	-5.84	12	-1.3	0.0973	1627	0.982	0.903	16430	0.992
PSMA3	-5.84	12	-1.3	0.0973	1628	0.982	0.903	16429	0.992
TMEM131	-5.84	12	-1.3	0.0973	1629	0.982	0.903	16428	0.992
CXCL9	-5.83	12	-1.3	0.0975	1630	0.982	0.903	16427	0.992
C1QTNF2	-5.83	12	-1.3	0.0976	1631	0.982	0.902	16426	0.992
PIH1D3	-5.83	12	-1.3	0.0976	1632	0.982	0.902	16425	0.992
ALG1	-5.83	12	-1.3	0.0976	1633	0.982	0.902	16424	0.992
MCCC1	-5.83	12	-1.29	0.0978	1634	0.982	0.902	16423	0.992
C6orf201	-5.82	12	-1.29	0.0979	1635	0.982	0.902	16422	0.992
DLEC1	-5.82	12	-1.29	0.0981	1636	0.982	0.902	16421	0.992
MESDC1	-5.82	12	-1.29	0.0981	1637	0.982	0.902	16420	0.992
POU3F1	-5.81	12	-1.29	0.0985	1638	0.982	0.901	16419	0.991
AMOTL1	-5.81	12	-1.29	0.0986	1639	0.982	0.901	16418	0.991
LXN	-5.81	12	-1.29	0.0986	1640	0.982	0.901	16417	0.991
PGAM4	-2.9	3	-1.29	0.0986	1641	0.982	0.901	16416	0.991
XRRA1	-5.8	12	-1.29	0.0988	1642	0.982	0.901	16415	0.991
NPY5R	-5.8	12	-1.29	0.0988	1643	0.982	0.901	16414	0.991
TDO2	-5.8	12	-1.29	0.0988	1644	0.982	0.901	16413	0.991
TBC1D29	-5.8	12	-1.29	0.0988	1645	0.982	0.901	16412	0.991
SYT6	-5.8	12	-1.29	0.0989	1646	0.982	0.901	16411	0.991
PCDHA9	-5.8	12	-1.29	0.099	1647	0.982	0.901	16410	0.991
CNGA2	-5.8	12	-1.29	0.099	1648	0.982	0.901	16409	0.991
CHRNB4	-5.8	12	-1.29	0.099	1649	0.982	0.901	16408	0.991
VWA8	-5.8	12	-1.29	0.099	1650	0.982	0.901	16407	0.991
FDX1	-5.8	12	-1.29	0.099	1651	0.982	0.901	16406	0.991
LAPTM5	-5.8	12	-1.29	0.0991	1652	0.982	0.901	16405	0.991
GSAP	-5.79	12	-1.29	0.0993	1653	0.982	0.901	16404	0.991
ATP6V1G3	-5.79	12	-1.29	0.0993	1654	0.982	0.901	16403	0.991
ADAMTS16	-5.79	12	-1.29	0.0993	1655	0.982	0.901	16402	0.991
PSKH1	-5.79	12	-1.29	0.0993	1656	0.982	0.901	16401	0.991
FTL	-5.79	12	-1.29	0.0993	1657	0.982	0.901	16400	0.991
RABGEF1	-5.79	12	-1.29	0.0993	1658	0.982	0.901	16399	0.991
MPP7	-5.79	12	-1.29	0.0994	1659	0.982	0.901	16398	0.991
SOBP	-5.79	12	-1.29	0.0994	1660	0.982	0.901	16397	0.991
SWT1	-5.79	12	-1.28	0.0994	1661	0.982	0.901	16396	0.991
MED17	-5.79	12	-1.28	0.0996	1662	0.982	0.9	16395	0.991
COX20	-2.89	3	-1.28	0.0996	1663	0.982	0.9	16394	0.991
LIN28A	-5.78	12	-1.28	0.0997	1664	0.982	0.9	16393	0.991
GSS	-5.78	12	-1.28	0.0998	1665	0.982	0.9	16392	0.991
GNB2L1	-5.78	12	-1.28	0.0999	1666	0.982	0.9	16391	0.991
KIAA0368	-5.78	12	-1.28	0.0999	1667	0.982	0.9	16390	0.991
CCND3	-5.77	12	-1.28	0.1	1668	0.982	0.9	16389	0.991
ZNF701	-4.08	6	-1.28	0.1	1669	0.982	0.9	16388	0.991
LCN9	-5.77	12	-1.28	0.1	1670	0.982	0.9	16387	0.991
PAQR5	-5.77	12	-1.28	0.1	1671	0.982	0.9	16386	0.991
CLN5	-5.77	12	-1.28	0.1	1672	0.982	0.9	16385	0.991
TMEM33	-5.77	12	-1.28	0.1	1673	0.982	0.9	16384	0.991
PHOX2A	-5.77	12	-1.28	0.1	1674	0.982	0.9	16383	0.991
CCDC121	-5.76	12	-1.28	0.101	1675	0.982	0.899	16382	0.991
GDF9	-5.76	12	-1.28	0.101	1676	0.982	0.899	16381	0.991
WFDC12	-5.76	12	-1.28	0.101	1677	0.982	0.899	16380	0.991
MRVI1	-5.76	12	-1.28	0.101	1678	0.982	0.899	16379	0.991
DCAF8L2	-5.76	12	-1.28	0.101	1679	0.982	0.899	16378	0.991
PRDM9	-4.99	9	-1.28	0.101	1680	0.982	0.899	16377	0.991
KIAA1377	-5.76	12	-1.28	0.101	1681	0.982	0.899	16376	0.991
RAB11A	-5.76	12	-1.28	0.101	1682	0.982	0.899	16375	0.991
DCUN1D2	-5.76	12	-1.28	0.101	1683	0.982	0.899	16374	0.991
NUDT7	-5.76	12	-1.28	0.101	1684	0.982	0.899	16373	0.991
C14orf23	-5.75	12	-1.28	0.101	1685	0.982	0.899	16372	0.991
BRDT	-5.75	12	-1.28	0.101	1686	0.982	0.899	16371	0.991
GABRP	-5.75	12	-1.27	0.101	1687	0.982	0.899	16370	0.991
HEPHL1	-5.75	12	-1.27	0.101	1688	0.982	0.899	16369	0.991
RBL1	-5.75	12	-1.27	0.101	1689	0.982	0.899	16368	0.991
GATM	-5.75	12	-1.27	0.101	1690	0.982	0.899	16367	0.991
MICALCL	-5.74	12	-1.27	0.101	1691	0.982	0.899	16366	0.991
TAS2R5	-5.74	12	-1.27	0.101	1692	0.982	0.899	16365	0.991
PSENEN	-5.74	12	-1.27	0.101	1693	0.982	0.899	16364	0.991
SLMAP	-5.74	12	-1.27	0.101	1694	0.982	0.899	16363	0.991
WDSUB1	-5.74	12	-1.27	0.102	1695	0.982	0.898	16362	0.991
AGMO	-5.74	12	-1.27	0.102	1696	0.982	0.898	16361	0.991
AVPR1A	-5.74	12	-1.27	0.102	1697	0.982	0.898	16360	0.991
ANP32D	-2.87	3	-1.27	0.102	1698	0.982	0.898	16359	0.991
ZNF677	-5.74	12	-1.27	0.102	1699	0.982	0.898	16358	0.991
RSU1	-5.74	12	-1.27	0.102	1700	0.982	0.898	16357	0.991
C11orf72	-5.74	12	-1.27	0.102	1701	0.982	0.898	16356	0.991
CNNM4	-5.73	12	-1.27	0.102	1702	0.982	0.898	16355	0.991
ECT2	-5.73	12	-1.27	0.102	1703	0.982	0.898	16354	0.991
WDR93	-5.73	12	-1.27	0.102	1704	0.982	0.898	16353	0.991
OR2T10	-5.73	12	-1.27	0.102	1705	0.982	0.898	16352	0.991
KRTAP12-3	-4.96	9	-1.27	0.102	1706	0.982	0.898	16351	0.991
ATG12	-5.73	12	-1.27	0.102	1707	0.982	0.898	16350	0.991
TDRD10	-5.73	12	-1.27	0.102	1708	0.982	0.898	16349	0.991
TGFA	-5.72	12	-1.27	0.102	1709	0.982	0.898	16348	0.991
BCHE	-5.72	12	-1.27	0.102	1710	0.982	0.898	16347	0.991
POU6F1	-5.72	12	-1.27	0.102	1711	0.982	0.898	16346	0.991
KDM5B	-5.72	12	-1.27	0.102	1712	0.982	0.898	16345	0.991
PPP2R5D	-5.72	12	-1.27	0.102	1713	0.982	0.898	16344	0.991
ACADSB	-5.72	12	-1.27	0.102	1714	0.982	0.898	16343	0.991
ATG5	-5.72	12	-1.27	0.103	1715	0.982	0.897	16342	0.991
TSPAN32	-5.72	12	-1.27	0.103	1716	0.982	0.897	16341	0.991
TARBP1	-5.72	12	-1.27	0.103	1717	0.982	0.897	16340	0.991
EXOC2	-5.72	12	-1.27	0.103	1718	0.982	0.897	16339	0.991
NME7	-5.71	12	-1.27	0.103	1719	0.982	0.897	16338	0.991
HIST1H4B	-2.86	3	-1.26	0.103	1720	0.982	0.897	16337	0.991
FOSL2	-5.71	12	-1.26	0.103	1721	0.982	0.897	16336	0.991
PSTK	-5.71	12	-1.26	0.103	1722	0.982	0.897	16335	0.991
C6orf203	-5.71	12	-1.26	0.103	1723	0.982	0.897	16334	0.991
KCNK2	-5.71	12	-1.26	0.103	1724	0.982	0.897	16333	0.991
LNX2	-5.71	12	-1.26	0.103	1725	0.982	0.897	16332	0.991
RAD54B	-5.71	12	-1.26	0.103	1726	0.982	0.897	16331	0.991
LRRC42	-5.71	12	-1.26	0.103	1727	0.982	0.897	16330	0.991
ZFP30	-5.71	12	-1.26	0.103	1728	0.982	0.897	16329	0.991
CEP152	-5.7	12	-1.26	0.103	1729	0.982	0.897	16328	0.991
MYOM3	-5.7	12	-1.26	0.103	1730	0.982	0.897	16327	0.991
YIPF1	-5.7	12	-1.26	0.103	1731	0.982	0.897	16326	0.991
DDI1	-5.7	12	-1.26	0.103	1732	0.982	0.897	16325	0.991
SMIM18	-5.7	12	-1.26	0.104	1733	0.982	0.896	16324	0.991
DHRS7	-5.7	12	-1.26	0.104	1734	0.982	0.896	16323	0.991
OR5T1	-5.69	12	-1.26	0.104	1735	0.982	0.896	16322	0.991
SLCO5A1	-5.69	12	-1.26	0.104	1736	0.982	0.896	16321	0.991
USP4	-5.69	12	-1.26	0.104	1737	0.982	0.896	16320	0.991
C1orf87	-5.69	12	-1.26	0.104	1738	0.982	0.896	16319	0.991
TRAF3	-5.68	12	-1.26	0.104	1739	0.982	0.896	16318	0.991
TACSTD2	-5.68	12	-1.26	0.104	1740	0.982	0.896	16317	0.991
PUSL1	-5.67	12	-1.26	0.105	1741	0.982	0.895	16316	0.991
SPATA12	-5.67	12	-1.26	0.105	1742	0.982	0.895	16315	0.991
GTF2IRD1	-5.67	12	-1.26	0.105	1743	0.982	0.895	16314	0.991
MLLT10	-5.67	12	-1.26	0.105	1744	0.982	0.895	16313	0.991
YWHAE	-5.67	12	-1.26	0.105	1745	0.982	0.895	16312	0.991
MECR	-5.67	12	-1.26	0.105	1746	0.982	0.895	16311	0.991
ZCCHC2	-5.67	12	-1.25	0.105	1747	0.982	0.895	16310	0.991
PDE4DIP	-5.67	12	-1.25	0.105	1748	0.982	0.895	16309	0.991
PCNXL3	-5.66	12	-1.25	0.105	1749	0.982	0.895	16308	0.991
HSD17B8	-5.66	12	-1.25	0.105	1750	0.982	0.895	16307	0.991
HAPLN2	-5.66	12	-1.25	0.105	1751	0.982	0.895	16306	0.991
ZNF117	-4	6	-1.25	0.105	1752	0.982	0.895	16305	0.991
STRA13	-5.66	12	-1.25	0.105	1753	0.982	0.895	16304	0.991
ZKSCAN4	-5.66	12	-1.25	0.105	1754	0.982	0.895	16303	0.991
XYLB	-5.65	12	-1.25	0.105	1755	0.982	0.895	16302	0.991
CDCA7	-5.65	12	-1.25	0.105	1756	0.982	0.895	16301	0.991
C2ORF15	-5.65	12	-1.25	0.106	1757	0.982	0.894	16300	0.991
DLGAP5	-5.65	12	-1.25	0.106	1758	0.982	0.894	16299	0.991
ZC3H12B	-5.65	12	-1.25	0.106	1759	0.982	0.894	16298	0.991
KNSTRN	-5.64	12	-1.25	0.106	1760	0.982	0.894	16297	0.991
CRTC3	-5.64	12	-1.25	0.106	1761	0.982	0.894	16296	0.991
GPLD1	-5.64	12	-1.25	0.106	1762	0.982	0.894	16295	0.991
SMPD2	-5.64	12	-1.25	0.106	1763	0.982	0.894	16294	0.991
MRPL51	-5.64	12	-1.25	0.106	1764	0.982	0.894	16293	0.991
BRD3	-5.64	12	-1.25	0.106	1765	0.982	0.894	16292	0.991
OTUB1	-5.64	12	-1.25	0.106	1766	0.982	0.894	16291	0.991
TANGO2	-5.64	12	-1.25	0.106	1767	0.982	0.894	16290	0.991
C1orf65	-5.63	12	-1.25	0.106	1768	0.982	0.894	16289	0.991
ZNF860	-3.98	6	-1.25	0.106	1769	0.982	0.894	16288	0.991
RNF181	-5.63	12	-1.25	0.107	1770	0.982	0.893	16287	0.991
TBC1D2	-5.63	12	-1.24	0.107	1771	0.982	0.893	16286	0.991
BNC1	-5.63	12	-1.24	0.107	1772	0.982	0.893	16285	0.991
ORAOV1	-5.63	12	-1.24	0.107	1773	0.982	0.893	16284	0.99
NUP98	-5.63	12	-1.24	0.107	1774	0.982	0.893	16283	0.99
WDR17	-5.63	12	-1.24	0.107	1775	0.982	0.893	16282	0.99
MTMR3	-5.63	12	-1.24	0.107	1776	0.982	0.893	16281	0.99
DIAPH1	-5.62	12	-1.24	0.107	1777	0.982	0.893	16280	0.99
GRK4	-5.62	12	-1.24	0.107	1778	0.982	0.893	16279	0.99
TBCE	-5.62	12	-1.24	0.107	1779	0.982	0.893	16278	0.99
SAYSD1	-5.62	12	-1.24	0.107	1780	0.982	0.893	16277	0.99
CHAF1B	-5.62	12	-1.24	0.107	1781	0.982	0.893	16276	0.99
MFSD2A	-5.62	12	-1.24	0.107	1782	0.982	0.893	16275	0.99
NEIL3	-5.62	12	-1.24	0.107	1783	0.982	0.893	16274	0.99
SNRPF	-3.97	6	-1.24	0.107	1784	0.982	0.893	16273	0.99
PDC	-5.61	12	-1.24	0.107	1785	0.982	0.893	16272	0.99
ZYG11A	-5.61	12	-1.24	0.107	1786	0.982	0.893	16271	0.99
GPR174	-5.61	12	-1.24	0.107	1787	0.982	0.893	16270	0.99
C1orf68	-5.61	12	-1.24	0.107	1788	0.982	0.893	16269	0.99
TCF21	-5.61	12	-1.24	0.107	1789	0.982	0.893	16268	0.99
FTO	-5.61	12	-1.24	0.108	1790	0.982	0.892	16267	0.99
CNTN6	-5.61	12	-1.24	0.108	1791	0.982	0.892	16266	0.99
LRRC71	-5.61	12	-1.24	0.108	1792	0.982	0.892	16265	0.99
CYP26A1	-5.61	12	-1.24	0.108	1793	0.982	0.892	16264	0.99
PROM2	-5.61	12	-1.24	0.108	1794	0.982	0.892	16263	0.99
C9orf72	-5.61	12	-1.24	0.108	1795	0.982	0.892	16262	0.99
VSTM2L	-5.61	12	-1.24	0.108	1796	0.982	0.892	16261	0.99
HIGD2B	-5.61	12	-1.24	0.108	1797	0.982	0.892	16260	0.99
CTAGE1	-3.97	6	-1.24	0.108	1798	0.982	0.892	16259	0.99
LPHN2	-5.61	12	-1.24	0.108	1799	0.982	0.892	16258	0.99
PAK4	-5.6	12	-1.24	0.108	1800	0.982	0.892	16257	0.99
MTO1	-5.6	12	-1.24	0.108	1801	0.982	0.892	16256	0.99
SMARCA1	-5.6	12	-1.24	0.108	1802	0.982	0.892	16255	0.99
H2AFX	-5.6	12	-1.24	0.108	1803	0.982	0.892	16254	0.99
VMP1	-5.6	12	-1.24	0.108	1804	0.982	0.892	16253	0.99
FAT4	-5.6	12	-1.24	0.108	1805	0.982	0.892	16252	0.99
LHFPL3	-5.6	12	-1.24	0.108	1806	0.982	0.892	16251	0.99
CYP11B2	-5.6	12	-1.24	0.108	1807	0.982	0.892	16250	0.99
PUS3	-5.6	12	-1.24	0.108	1808	0.982	0.892	16249	0.99
MEX3A	-5.6	12	-1.24	0.108	1809	0.982	0.892	16248	0.99
CCDC36	-5.6	12	-1.24	0.108	1810	0.982	0.892	16247	0.99
ATF7IP2	-5.59	12	-1.24	0.108	1811	0.982	0.892	16246	0.99
SIN3B	-5.59	12	-1.23	0.108	1812	0.982	0.892	16245	0.99
OR4S2	-5.59	12	-1.23	0.108	1813	0.982	0.892	16244	0.99
MPP4	-5.58	12	-1.23	0.109	1814	0.982	0.891	16243	0.99
RELN	-5.58	12	-1.23	0.109	1815	0.982	0.891	16242	0.99
SLC17A6	-5.58	12	-1.23	0.109	1816	0.982	0.891	16241	0.99
ALG13	-5.58	12	-1.23	0.109	1817	0.982	0.891	16240	0.99
C9orf156	-5.58	12	-1.23	0.109	1818	0.982	0.891	16239	0.99
KDM4A	-5.58	12	-1.23	0.109	1819	0.982	0.891	16238	0.99
ERMARD	-5.58	12	-1.23	0.109	1820	0.982	0.891	16237	0.99
SLC17A3	-5.58	12	-1.23	0.109	1821	0.982	0.891	16236	0.99
USP5	-5.58	12	-1.23	0.109	1822	0.982	0.891	16235	0.99
COPB2	-5.57	12	-1.23	0.109	1823	0.982	0.891	16234	0.99
NANOGNB	-5.57	12	-1.23	0.109	1824	0.982	0.891	16233	0.99
GLIPR1L1	-5.57	12	-1.23	0.109	1825	0.982	0.891	16232	0.99
C19orf33	-5.57	12	-1.23	0.109	1826	0.982	0.891	16231	0.99
ZCCHC13	-5.57	12	-1.23	0.109	1827	0.982	0.891	16230	0.99
ESCO1	-5.57	12	-1.23	0.109	1828	0.982	0.891	16229	0.99
RNF111	-5.57	12	-1.23	0.109	1829	0.982	0.891	16228	0.99
SMCP	-5.56	12	-1.23	0.11	1830	0.982	0.89	16227	0.99
IL10RA	-5.56	12	-1.23	0.11	1831	0.982	0.89	16226	0.99
BPHL	-5.56	12	-1.23	0.11	1832	0.982	0.89	16225	0.99
PAGE3	-5.56	12	-1.23	0.11	1833	0.982	0.89	16224	0.99
SGK1	-5.56	12	-1.23	0.11	1834	0.982	0.89	16223	0.99
T	-5.55	12	-1.23	0.11	1835	0.982	0.89	16222	0.99
TRADD	-5.55	12	-1.23	0.11	1836	0.982	0.89	16221	0.99
DMRT2	-5.55	12	-1.23	0.11	1837	0.982	0.89	16220	0.99
WDR75	-5.55	12	-1.23	0.11	1838	0.982	0.89	16219	0.99
PHTF2	-5.55	12	-1.22	0.11	1839	0.982	0.89	16218	0.99
DOK4	-5.55	12	-1.22	0.11	1840	0.982	0.89	16217	0.99
CEP57	-5.55	12	-1.22	0.111	1841	0.982	0.889	16216	0.99
MED19	-5.54	12	-1.22	0.111	1842	0.982	0.889	16215	0.99
KBTBD13	-5.54	12	-1.22	0.111	1843	0.982	0.889	16214	0.99
ZNF625	-4.8	9	-1.22	0.111	1844	0.982	0.889	16213	0.99
PELI3	-5.54	12	-1.22	0.111	1845	0.982	0.889	16212	0.99
NIPAL4	-5.54	12	-1.22	0.111	1846	0.982	0.889	16211	0.99
PHIP	-5.54	12	-1.22	0.111	1847	0.982	0.889	16210	0.99
TMEM38B	-5.54	12	-1.22	0.111	1848	0.982	0.889	16209	0.99
TIMP1	-5.54	12	-1.22	0.111	1849	0.982	0.889	16208	0.99
TMEM64	-5.53	12	-1.22	0.111	1850	0.982	0.889	16207	0.99
ACVR2A	-5.53	12	-1.22	0.111	1851	0.982	0.889	16206	0.99
FGD5	-5.53	12	-1.22	0.111	1852	0.982	0.889	16205	0.99
AKT1	-5.53	12	-1.22	0.111	1853	0.982	0.889	16204	0.99
OR2AJ1	-5.53	12	-1.22	0.112	1854	0.982	0.888	16203	0.99
LYG1	-5.52	12	-1.22	0.112	1855	0.982	0.888	16202	0.99
PPP1R32	-5.52	12	-1.22	0.112	1856	0.982	0.888	16201	0.99
WDR76	-5.52	12	-1.22	0.112	1857	0.982	0.888	16200	0.99
P2RY1	-5.52	12	-1.22	0.112	1858	0.982	0.888	16199	0.99
HIST1H3F	-5.52	12	-1.22	0.112	1859	0.982	0.888	16198	0.99
UBTD2	-5.51	12	-1.22	0.112	1860	0.982	0.888	16197	0.99
SLC30A4	-5.51	12	-1.21	0.112	1861	0.982	0.888	16196	0.99
KDSR	-5.51	12	-1.21	0.112	1862	0.982	0.888	16195	0.99
CCDC59	-5.51	12	-1.21	0.112	1863	0.982	0.888	16194	0.99
PVRL2	-5.5	12	-1.21	0.113	1864	0.982	0.887	16193	0.99
PI4KB	-5.5	12	-1.21	0.113	1865	0.982	0.887	16192	0.99
SARS	-5.5	12	-1.21	0.113	1866	0.982	0.887	16191	0.99
MURC	-5.5	12	-1.21	0.113	1867	0.982	0.887	16190	0.99
BZW2	-5.5	12	-1.21	0.113	1868	0.982	0.887	16189	0.99
PLA1A	-5.5	12	-1.21	0.113	1869	0.982	0.887	16188	0.99
LNP1	-5.5	12	-1.21	0.113	1870	0.982	0.887	16187	0.99
ANKIB1	-5.5	12	-1.21	0.113	1871	0.982	0.887	16186	0.99
C15orf52	-5.5	12	-1.21	0.113	1872	0.982	0.887	16185	0.99
OR6C68	-5.5	12	-1.21	0.113	1873	0.982	0.887	16184	0.99
ALDH1A1	-5.49	12	-1.21	0.113	1874	0.982	0.887	16183	0.99
ZNF318	-5.49	12	-1.21	0.113	1875	0.982	0.887	16182	0.99
USP14	-5.49	12	-1.21	0.113	1876	0.982	0.887	16181	0.99
ATP6V1D	-5.49	12	-1.21	0.113	1877	0.982	0.887	16180	0.99
MAGEA8	-5.49	12	-1.21	0.113	1878	0.982	0.887	16179	0.99
ASF1B	-5.49	12	-1.21	0.113	1879	0.982	0.887	16178	0.99
OR2B3	-5.49	12	-1.21	0.113	1880	0.982	0.887	16177	0.99
ABCG2	-5.49	12	-1.21	0.113	1881	0.982	0.887	16176	0.99
C20orf62	-5.49	12	-1.21	0.113	1882	0.982	0.887	16175	0.99
ASZ1	-5.49	12	-1.21	0.113	1883	0.982	0.887	16174	0.99
TMPRSS13	-5.49	12	-1.21	0.113	1884	0.982	0.887	16173	0.99
KRTAP6-3	-5.48	12	-1.21	0.114	1885	0.982	0.886	16172	0.99
PLCB3	-5.48	12	-1.21	0.114	1886	0.982	0.886	16171	0.99
ZXDC	-5.48	12	-1.21	0.114	1887	0.982	0.886	16170	0.99
GAS2L1	-5.48	12	-1.21	0.114	1888	0.982	0.886	16169	0.99
PATL1	-5.48	12	-1.21	0.114	1889	0.982	0.886	16168	0.99
DLL4	-5.48	12	-1.21	0.114	1890	0.982	0.886	16167	0.99
ABHD16B	-5.48	12	-1.21	0.114	1891	0.982	0.886	16166	0.99
S1PR3	-5.48	12	-1.21	0.114	1892	0.982	0.886	16165	0.99
RELT	-5.48	12	-1.21	0.114	1893	0.982	0.886	16164	0.99
HERC1	-5.47	12	-1.21	0.114	1894	0.982	0.886	16163	0.99
DUSP18	-5.47	12	-1.21	0.114	1895	0.982	0.886	16162	0.99
CNPY3	-5.47	12	-1.21	0.114	1896	0.982	0.886	16161	0.99
PTPDC1	-5.47	12	-1.2	0.114	1897	0.982	0.886	16160	0.99
MPP6	-5.47	12	-1.2	0.114	1898	0.982	0.886	16159	0.99
NTN3	-5.46	12	-1.2	0.114	1899	0.982	0.886	16158	0.99
KLF15	-5.46	12	-1.2	0.115	1900	0.982	0.885	16157	0.99
FILIP1	-5.46	12	-1.2	0.115	1901	0.982	0.885	16156	0.99
DEK	-5.46	12	-1.2	0.115	1902	0.982	0.885	16155	0.99
OS9	-5.46	12	-1.2	0.115	1903	0.982	0.885	16154	0.99
TSHZ2	-5.46	12	-1.2	0.115	1904	0.982	0.885	16153	0.989
C4BPA	-5.46	12	-1.2	0.115	1905	0.982	0.885	16152	0.989
REPS1	-5.46	12	-1.2	0.115	1906	0.982	0.885	16151	0.989
KHDC1	-5.46	12	-1.2	0.115	1907	0.982	0.885	16150	0.989
C21orf37	-2.73	3	-1.2	0.115	1908	0.982	0.885	16149	0.989
IRX5	-5.45	12	-1.2	0.115	1909	0.982	0.885	16148	0.989
FUBP3	-5.45	12	-1.2	0.115	1910	0.982	0.885	16147	0.989
TNNC1	-5.45	12	-1.2	0.115	1911	0.982	0.885	16146	0.989
SVIL	-5.45	12	-1.2	0.115	1912	0.982	0.885	16145	0.989
FHL5	-5.45	12	-1.2	0.115	1913	0.982	0.885	16144	0.989
PTPRU	-5.45	12	-1.2	0.115	1914	0.982	0.885	16143	0.989
MED16	-5.45	12	-1.2	0.115	1915	0.982	0.885	16142	0.989
GAK	-5.45	12	-1.2	0.115	1916	0.982	0.885	16141	0.989
C9orf139	-5.45	12	-1.2	0.115	1917	0.982	0.885	16140	0.989
BAG1	-5.45	12	-1.2	0.115	1918	0.982	0.885	16139	0.989
SLCO4C1	-5.45	12	-1.2	0.115	1919	0.982	0.885	16138	0.989
DERL1	-5.45	12	-1.2	0.115	1920	0.982	0.885	16137	0.989
RNASE4	-5.45	12	-1.2	0.115	1921	0.982	0.885	16136	0.989
FCAR	-5.45	12	-1.2	0.115	1922	0.982	0.885	16135	0.989
DLST	-5.45	12	-1.2	0.115	1923	0.982	0.885	16134	0.989
EFNA5	-5.45	12	-1.2	0.115	1924	0.982	0.885	16133	0.989
USPL1	-5.45	12	-1.2	0.115	1925	0.982	0.885	16132	0.989
POMZP3	-2.72	3	-1.2	0.115	1926	0.982	0.885	16131	0.989
ZNF131	-5.44	12	-1.2	0.115	1927	0.982	0.885	16130	0.989
RSPO4	-5.44	12	-1.2	0.116	1928	0.982	0.884	16129	0.989
GHRH	-5.44	12	-1.2	0.116	1929	0.982	0.884	16128	0.989
PPP1CA	-5.44	12	-1.2	0.116	1930	0.982	0.884	16127	0.989
FRRS1L	-5.44	12	-1.2	0.116	1931	0.982	0.884	16126	0.989
LARS	-5.44	12	-1.2	0.116	1932	0.982	0.884	16125	0.989
TAF2	-5.44	12	-1.2	0.116	1933	0.982	0.884	16124	0.989
RPS4Y2	-2.72	3	-1.2	0.116	1934	0.982	0.884	16123	0.989
MATK	-5.44	12	-1.2	0.116	1935	0.982	0.884	16122	0.989
ZP3	-5.44	12	-1.2	0.116	1936	0.982	0.884	16121	0.989
SLC1A5	-5.44	12	-1.2	0.116	1937	0.982	0.884	16120	0.989
CBX3	-3.84	6	-1.2	0.116	1938	0.982	0.884	16119	0.989
PIGT	-5.43	12	-1.2	0.116	1939	0.982	0.884	16118	0.989
KRAS	-5.43	12	-1.2	0.116	1940	0.982	0.884	16117	0.989
NHS	-5.43	12	-1.2	0.116	1941	0.982	0.884	16116	0.989
SPTLC1	-5.43	12	-1.19	0.116	1942	0.982	0.884	16115	0.989
SNX27	-5.43	12	-1.19	0.116	1943	0.982	0.884	16114	0.989
TUBA1C	-2.71	3	-1.19	0.116	1944	0.982	0.884	16113	0.989
SLC30A7	-5.43	12	-1.19	0.116	1945	0.982	0.884	16112	0.989
POLR3G	-2.71	3	-1.19	0.116	1946	0.982	0.884	16111	0.989
RPA3-AS1	-5.43	12	-1.19	0.116	1947	0.982	0.884	16110	0.989
OR13C3	-5.43	12	-1.19	0.116	1948	0.982	0.884	16109	0.989
GABRG2	-5.43	12	-1.19	0.116	1949	0.982	0.884	16108	0.989
KIAA1009	-5.42	12	-1.19	0.116	1950	0.982	0.884	16107	0.989
STK3	-5.42	12	-1.19	0.116	1951	0.982	0.884	16106	0.989
LYSMD3	-5.42	12	-1.19	0.117	1952	0.982	0.883	16105	0.989
ARSB	-5.42	12	-1.19	0.117	1953	0.982	0.883	16104	0.989
NCSTN	-5.42	12	-1.19	0.117	1954	0.982	0.883	16103	0.989
TMEM50B	-5.42	12	-1.19	0.117	1955	0.982	0.883	16102	0.989
RNASE13	-5.42	12	-1.19	0.117	1956	0.982	0.883	16101	0.989
IFT80	-5.42	12	-1.19	0.117	1957	0.982	0.883	16100	0.989
OR7E24	-5.42	12	-1.19	0.117	1958	0.982	0.883	16099	0.989
TMEM14A	-5.42	12	-1.19	0.117	1959	0.982	0.883	16098	0.989
NDUFA5	-5.42	12	-1.19	0.117	1960	0.982	0.883	16097	0.989
ZNF569	-5.42	12	-1.19	0.117	1961	0.982	0.883	16096	0.989
TNFRSF10C	-5.41	12	-1.19	0.117	1962	0.982	0.883	16095	0.989
PLA2G16	-5.41	12	-1.19	0.117	1963	0.982	0.883	16094	0.989
SYNE2	-5.41	12	-1.19	0.117	1964	0.982	0.883	16093	0.989
SLC35D1	-5.41	12	-1.19	0.117	1965	0.982	0.883	16092	0.989
CLPX	-5.41	12	-1.19	0.117	1966	0.982	0.883	16091	0.989
AMPD1	-5.41	12	-1.19	0.117	1967	0.982	0.883	16090	0.989
TRIP4	-5.4	12	-1.19	0.117	1968	0.982	0.883	16089	0.989
OR9Q2	-5.4	12	-1.19	0.118	1969	0.982	0.882	16088	0.989
KCND1	-5.4	12	-1.19	0.118	1970	0.982	0.882	16087	0.989
SMEK1	-5.4	12	-1.19	0.118	1971	0.982	0.882	16086	0.989
ADAMTS15	-5.4	12	-1.19	0.118	1972	0.982	0.882	16085	0.989
COMMD10	-5.4	12	-1.19	0.118	1973	0.982	0.882	16084	0.989
MGAT2	-5.39	12	-1.19	0.118	1974	0.982	0.882	16083	0.989
CYP51A1	-5.39	12	-1.19	0.118	1975	0.982	0.882	16082	0.989
CTSH	-5.39	12	-1.18	0.118	1976	0.982	0.882	16081	0.989
CRTAM	-5.39	12	-1.18	0.118	1977	0.982	0.882	16080	0.989
RARRES3	-5.39	12	-1.18	0.118	1978	0.982	0.882	16079	0.989
GIMAP6	-5.39	12	-1.18	0.118	1979	0.982	0.882	16078	0.989
TMEM134	-5.39	12	-1.18	0.118	1980	0.982	0.882	16077	0.989
B3GAT1	-5.39	12	-1.18	0.118	1981	0.982	0.882	16076	0.989
SERPINC1	-5.39	12	-1.18	0.118	1982	0.982	0.882	16075	0.989
AGO1	-5.39	12	-1.18	0.118	1983	0.982	0.882	16074	0.989
IFT52	-5.38	12	-1.18	0.118	1984	0.982	0.882	16073	0.989
SYNE3	-5.38	12	-1.18	0.118	1985	0.982	0.882	16072	0.989
RBM43	-5.38	12	-1.18	0.118	1986	0.982	0.882	16071	0.989
ZBP1	-5.38	12	-1.18	0.118	1987	0.982	0.882	16070	0.989
FAM214B	-5.38	12	-1.18	0.119	1988	0.982	0.881	16069	0.989
CRELD2	-5.38	12	-1.18	0.119	1989	0.982	0.881	16068	0.989
MAPKAPK5	-5.38	12	-1.18	0.119	1990	0.982	0.881	16067	0.989
DGKG	-5.38	12	-1.18	0.119	1991	0.982	0.881	16066	0.989
OR1J4	-5.38	12	-1.18	0.119	1992	0.982	0.881	16065	0.989
WDR33	-5.38	12	-1.18	0.119	1993	0.982	0.881	16064	0.989
SLC41A3	-5.38	12	-1.18	0.119	1994	0.982	0.881	16063	0.989
RBBP8NL	-5.37	12	-1.18	0.119	1995	0.982	0.881	16062	0.989
DEFA6	-5.37	12	-1.18	0.119	1996	0.982	0.881	16061	0.989
PUM1	-5.37	12	-1.18	0.119	1997	0.982	0.881	16060	0.989
SERPINB6	-5.37	12	-1.18	0.119	1998	0.982	0.881	16059	0.989
ZCCHC14	-5.37	12	-1.18	0.119	1999	0.982	0.881	16058	0.989
[truncated: 16,057 more rows]
