# Supplementary material for: Finding novel vulnerabilities of hypomorphic BRCA1 alleles
Source: Mol Oncol. 2026 May 29:10.1002/1878-0261.70271. Online ahead of print. doi: 10.1002/1878-0261.70271 (PMC13399126; doi:10.1002/1878-0261.70271)
Supplement: Supplementary file 3 — Table S3. CRISPR screen results BRCA1‐R1699Q expressing versus WT cells. [file MOL2-9999-0-s003.xlsx]

## Sheet: IsogenicZ
GENE	sumZ	numObs	normZ	pval_synth	rank_synth	fdr_synth	pval_supp	rank_supp	fdr_supp
FANCM	-23.98	12	-5.39	3.55e-08	1	0.000325	1	18056	1
TBCA	-23.91	12	-5.37	3.87e-08	2	0.000325	1	18055	1
CREBBP	-23.65	12	-5.31	5.4e-08	3	0.000325	1	18054	1
TRAIP	-22.93	12	-5.15	1.28e-07	4	0.00058	1	18053	1
FANCD2	-21.46	12	-4.82	7.1e-07	5	0.00256	1	18052	1
C17orf70	-20.82	12	-4.68	1.45e-06	6	0.00437	1	18051	1
HAUS3	-20.56	12	-4.62	1.93e-06	7	0.00498	1	18050	1
NDE1	-20.18	12	-4.53	2.91e-06	8	0.00657	1	18049	1
DCTN4	-19.89	12	-4.47	3.92e-06	9	0.00787	1	18048	1
XPO6	-19.54	12	-4.39	5.67e-06	10	0.00957	1	18047	1
ERCC5	-19.45	12	-4.37	6.25e-06	11	0.00957	1	18046	1
OTUD5	-19.43	12	-4.36	6.36e-06	12	0.00957	1	18045	1
PLAA	-19.34	12	-4.34	7.01e-06	13	0.00974	1	18044	1
PPP2CA	-18.8	12	-4.22	1.2e-05	14	0.0144	1	18043	1
DUT	-18.76	12	-4.21	1.25e-05	15	0.0144	1	18042	1
USP1	-18.72	12	-4.21	1.3e-05	16	0.0144	1	18041	1
ERCC8	-18.68	12	-4.2	1.36e-05	17	0.0144	1	18040	1
ACTR10	-18.4	12	-4.13	1.79e-05	18	0.018	1	18039	1
HSPA8	-18.15	12	-4.08	2.29e-05	19	0.0218	1	18038	1
PSMD13	-17.73	12	-3.98	3.42e-05	20	0.0309	1	18037	1
HNRNPK	-17.63	12	-3.96	3.76e-05	21	0.0323	1	18036	1
NHLRC2	-17.39	12	-3.91	4.69e-05	22	0.0385	1	18035	1
C19orf40	-17.23	12	-3.87	5.44e-05	23	0.0427	1	18034	1
PFDN5	-17.12	12	-3.85	6.03e-05	24	0.0453	1	18033	1
GPX4	-17	12	-3.82	6.72e-05	25	0.0486	1	18032	1
CENPW	-16.89	12	-3.79	7.44e-05	26	0.0499	1	18031	1
CDCA5	-16.88	12	-3.79	7.46e-05	27	0.0499	1	18030	1
XRCC1	-16.65	12	-3.74	9.25e-05	28	0.0591	1	18029	1
DOT1L	-16.62	12	-3.73	9.49e-05	29	0.0591	1	18028	1
FANCL	-16.53	12	-3.71	0.000103	30	0.0618	1	18027	1
DYNC1LI1	-16.28	12	-3.66	0.000128	31	0.0747	1	18026	1
SRSF11	-15.97	12	-3.59	0.000167	32	0.0931	1	18025	1
C6orf226	-15.95	12	-3.58	0.00017	33	0.0931	1	18024	1
APEX2	-15.81	12	-3.55	0.000193	34	0.102	1	18023	1
PPP1R12A	-15.76	12	-3.54	0.000201	35	0.104	1	18022	1
PALB2	-15.59	12	-3.5	0.000231	36	0.114	1	18021	1
CNOT2	-15.58	12	-3.5	0.000234	37	0.114	1	18020	1
KRT82	-15.52	12	-3.49	0.000245	38	0.116	1	18019	1
EP300	-15.49	12	-3.48	0.000251	39	0.116	1	18018	1
SRF	-15.21	12	-3.42	0.000317	40	0.143	1	18017	1
SKA2	-15.03	12	-3.38	0.000368	41	0.162	1	18016	1
ANAPC4	-14.77	12	-3.32	0.000454	42	0.195	1	18015	1
TMIE	-14.63	12	-3.28	0.00051	43	0.209	0.999	18014	1
TTC39A	-14.61	12	-3.28	0.000516	44	0.209	0.999	18013	1
KMT2A	-14.6	12	-3.28	0.000522	45	0.209	0.999	18012	1
PSMD4	-14.4	12	-3.23	0.000613	46	0.237	0.999	18011	1
RRM2	-14.39	12	-3.23	0.000618	47	0.237	0.999	18010	1
FANCE	-14.23	12	-3.2	0.000697	48	0.254	0.999	18009	1
CLEC14A	-14.23	12	-3.19	0.0007	49	0.254	0.999	18008	1
C6orf100	-14.2	12	-3.19	0.000712	50	0.254	0.999	18007	1
ALG1	-14.18	12	-3.18	0.000726	51	0.254	0.999	18006	1
KIF18A	-14.17	12	-3.18	0.000732	52	0.254	0.999	18005	1
DTX2	-13.99	12	-3.14	0.000842	53	0.287	0.999	18004	1
CENPN	-13.88	12	-3.12	0.000916	54	0.306	0.999	18003	1
UBE2C	-13.84	12	-3.11	0.00094	55	0.309	0.999	18002	1
PLK1	-13.78	12	-3.09	0.000985	56	0.318	0.999	18001	1
TMEM115	-13.66	12	-3.07	0.00108	57	0.342	0.999	18000	1
OR12D3	-13.62	12	-3.06	0.00112	58	0.347	0.999	17999	1
DNAJB13	-13.53	12	-3.04	0.00119	59	0.363	0.999	17998	1
CNOT3	-13.49	12	-3.03	0.00123	60	0.363	0.999	17997	1
ERI1	-13.48	12	-3.03	0.00124	61	0.363	0.999	17996	1
DCTN2	-13.44	12	-3.02	0.00127	62	0.363	0.999	17995	1
TMBIM6	-13.41	12	-3.01	0.0013	63	0.363	0.999	17994	1
HRNR	-13.41	12	-3.01	0.0013	64	0.363	0.999	17993	1
PPP2R5E	-13.4	12	-3.01	0.00131	65	0.363	0.999	17992	1
PPIL4	-13.38	12	-3	0.00133	66	0.364	0.999	17991	1
BLM	-13.32	12	-2.99	0.0014	67	0.376	0.999	17990	1
HIRA	-13.25	12	-2.97	0.00147	68	0.39	0.999	17989	1
TAF11	-13.14	12	-2.95	0.00158	69	0.414	0.998	17988	1
HELQ	-13.1	12	-2.94	0.00163	70	0.42	0.998	17987	1
NAA25	-13.08	12	-2.94	0.00165	71	0.421	0.998	17986	1
RNF4	-13.05	12	-2.93	0.00169	72	0.424	0.998	17985	1
TIPARP	-13.01	12	-2.92	0.00174	73	0.426	0.998	17984	1
SNIP1	-13.01	12	-2.92	0.00175	74	0.426	0.998	17983	1
SASS6	-12.99	12	-2.92	0.00177	75	0.426	0.998	17982	1
CCND1	-12.97	12	-2.91	0.0018	76	0.428	0.998	17981	1
ATRIP	-12.92	12	-2.9	0.00185	77	0.435	0.998	17980	1
MTA2	-12.86	12	-2.89	0.00194	78	0.447	0.998	17979	1
PSMC6	-12.83	12	-2.88	0.00198	79	0.447	0.998	17978	1
FANCF	-12.83	12	-2.88	0.00198	80	0.447	0.998	17977	1
PPP2R1A	-12.79	12	-2.87	0.00204	81	0.454	0.998	17976	1
VEZT	-12.77	12	-2.87	0.00206	82	0.454	0.998	17975	1
PSTK	-12.76	12	-2.86	0.00209	83	0.454	0.998	17974	1
FANCB	-12.72	12	-2.86	0.00214	84	0.455	0.998	17973	1
MBNL1	-12.7	12	-2.85	0.00217	85	0.455	0.998	17972	1
CHORDC1	-12.69	12	-2.85	0.0022	86	0.455	0.998	17971	1
COX5A	-12.68	12	-2.85	0.0022	87	0.455	0.998	17970	1
MLXIP	-12.66	12	-2.84	0.00224	88	0.455	0.998	17969	1
FANCG	-12.66	12	-2.84	0.00224	89	0.455	0.998	17968	1
MLLT4	-12.61	12	-2.83	0.00231	90	0.459	0.998	17967	1
RPL10A	-10.92	9	-2.83	0.00231	91	0.459	0.998	17966	1
CCDC90B	-12.57	12	-2.82	0.00239	92	0.468	0.998	17965	1
TEX13B	-12.55	12	-2.82	0.00242	93	0.471	0.998	17964	1
ZNF689	-12.53	12	-2.81	0.00245	94	0.471	0.998	17963	1
TCP1	-12.49	12	-2.8	0.00252	95	0.474	0.997	17962	1
KIAA1524	-12.49	12	-2.8	0.00252	96	0.474	0.997	17961	1
DHX16	-12.39	12	-2.78	0.0027	97	0.502	0.997	17960	1
C14orf119	-12.38	12	-2.78	0.00272	98	0.502	0.997	17959	1
RNASE4	-12.36	12	-2.78	0.00276	99	0.503	0.997	17958	1
CSDE1	-12.34	12	-2.77	0.00279	100	0.504	0.997	17957	1
TXNDC17	-12.31	12	-2.76	0.00287	101	0.512	0.997	17956	1
LCMT1	-12.28	12	-2.76	0.00291	102	0.515	0.997	17955	1
RELA	-12.26	12	-2.75	0.00295	103	0.518	0.997	17954	1
NFRKB	-12.24	12	-2.75	0.00299	104	0.519	0.997	17953	1
IRX6	-12.22	12	-2.74	0.00304	105	0.519	0.997	17952	1
YLPM1	-12.21	12	-2.74	0.00306	106	0.519	0.997	17951	1
TNRC6A	-12.19	12	-2.74	0.0031	107	0.519	0.997	17950	1
RMI1	-12.19	12	-2.74	0.00311	108	0.519	0.997	17949	1
WDHD1	-12.18	12	-2.73	0.00313	109	0.519	0.997	17948	1
SHFM1	-12.16	12	-2.73	0.00317	110	0.52	0.997	17947	1
THOC2	-12.13	12	-2.72	0.00322	111	0.522	0.997	17946	1
AUNIP	-12.12	12	-2.72	0.00326	112	0.522	0.997	17945	1
CCNA2	-12.11	12	-2.72	0.00327	113	0.522	0.997	17944	1
SCFD1	-12.09	12	-2.71	0.00333	114	0.527	0.997	17943	1
BRPF3	-12.05	12	-2.71	0.00341	115	0.536	0.997	17942	1
TBCC	-11.9	12	-2.67	0.00378	116	0.588	0.996	17941	1
VSNL1	-11.88	12	-2.67	0.00382	117	0.589	0.996	17940	1
FBXL2	-11.87	12	-2.66	0.00385	118	0.589	0.996	17939	1
TADA2B	-11.84	12	-2.66	0.00394	119	0.592	0.996	17938	1
GMNN	-11.82	12	-2.65	0.00399	120	0.592	0.996	17937	1
ACTN1	-11.81	12	-2.65	0.00401	121	0.592	0.996	17936	1
DCTN3	-11.8	12	-2.65	0.00403	122	0.592	0.996	17935	1
TAAR8	-11.8	12	-2.65	0.00404	123	0.592	0.996	17934	1
BSND	-11.74	12	-2.64	0.00419	124	0.61	0.996	17933	1
PPME1	-11.7	12	-2.63	0.00432	125	0.619	0.996	17932	1
SPEN	-11.68	12	-2.62	0.00437	126	0.619	0.996	17931	1
GON4L	-11.68	12	-2.62	0.00438	127	0.619	0.996	17930	1
ID4	-11.67	12	-2.62	0.00441	128	0.619	0.996	17929	1
SPN	-11.66	12	-2.62	0.00442	129	0.619	0.996	17928	1
DDX46	-11.58	12	-2.6	0.00465	130	0.64	0.995	17927	1
MAGEB16	-11.57	12	-2.6	0.0047	131	0.64	0.995	17926	1
AMELY	-11.57	12	-2.6	0.00471	132	0.64	0.995	17925	1
CLASP1	-11.56	12	-2.6	0.00472	133	0.64	0.995	17924	1
NARFL	-11.54	12	-2.59	0.00479	134	0.64	0.995	17923	1
IGLL1	-11.54	12	-2.59	0.00479	135	0.64	0.995	17922	1
CHEK1	-11.53	12	-2.59	0.00482	136	0.64	0.995	17921	1
NOS3	-11.51	12	-2.58	0.0049	137	0.644	0.995	17920	1
FAM120A	-11.49	12	-2.58	0.00494	138	0.644	0.995	17919	1
TIMELESS	-11.49	12	-2.58	0.00496	139	0.644	0.995	17918	1
PPAPDC3	-11.45	12	-2.57	0.00507	140	0.654	0.995	17917	1
CCDC180	-11.43	12	-2.57	0.00513	141	0.657	0.995	17916	1
ZFP36L1	-11.41	12	-2.56	0.0052	142	0.658	0.995	17915	1
VIPAS39	-11.41	12	-2.56	0.00521	143	0.658	0.995	17914	1
NACC2	-11.33	12	-2.54	0.0055	144	0.689	0.995	17913	1
CHD1L	-11.28	12	-2.53	0.00567	145	0.706	0.994	17912	1
HOXD10	-11.26	12	-2.53	0.00574	146	0.707	0.994	17911	1
RGMA	-11.26	12	-2.53	0.00576	147	0.707	0.994	17910	1
IWS1	-11.22	12	-2.52	0.00591	148	0.721	0.994	17909	1
RBMXL2	-11.18	12	-2.51	0.00604	149	0.732	0.994	17908	1
PSMB1	-11.17	12	-2.51	0.0061	150	0.732	0.994	17907	1
POC1B	-11.15	12	-2.5	0.00616	151	0.732	0.994	17906	1
DCTN6	-11.14	12	-2.5	0.00618	152	0.732	0.994	17905	1
CASP1	-11.14	12	-2.5	0.0062	153	0.732	0.994	17904	1
SLC25A13	-11.12	12	-2.5	0.00627	154	0.733	0.994	17903	1
DPAGT1	-11.11	12	-2.49	0.00631	155	0.733	0.994	17902	1
CTNND1	-11.1	12	-2.49	0.00637	156	0.733	0.994	17901	1
RBM24	-11.09	12	-2.49	0.0064	157	0.733	0.994	17900	1
DNM1	-11.09	12	-2.49	0.00641	158	0.733	0.994	17899	1
ANAPC15	-11.03	12	-2.48	0.00664	159	0.738	0.993	17898	1
TOX4	-11.03	12	-2.48	0.00665	160	0.738	0.993	17897	1
DHFR	-9.55	9	-2.47	0.00667	161	0.738	0.993	17896	1
CUL4B	-11.02	12	-2.47	0.0067	162	0.738	0.993	17895	1
TTC28	-11.01	12	-2.47	0.00675	163	0.738	0.993	17894	1
AKIRIN2	-11	12	-2.47	0.00677	164	0.738	0.993	17893	1
APOA1	-11	12	-2.47	0.00678	165	0.738	0.993	17892	1
SS18L2	-11	12	-2.47	0.00678	166	0.738	0.993	17891	1
TIPRL	-10.99	12	-2.47	0.00684	167	0.739	0.993	17890	1
LZTS3	-10.98	12	-2.46	0.00688	168	0.74	0.993	17889	1
RC3H1	-10.96	12	-2.46	0.00695	169	0.743	0.993	17888	1
FANCA	-10.94	12	-2.46	0.00702	170	0.745	0.993	17887	1
DOLK	-10.92	12	-2.45	0.0071	171	0.749	0.993	17886	1
TRIM60	-10.92	12	-2.45	0.00713	172	0.749	0.993	17885	1
MRGPRG	-10.85	12	-2.43	0.00745	173	0.777	0.993	17884	1
ADNP	-10.81	12	-2.43	0.00763	174	0.792	0.992	17883	1
IPO9	-10.79	12	-2.42	0.00772	175	0.797	0.992	17882	1
NEDD1	-10.77	12	-2.42	0.00781	176	0.801	0.992	17881	1
BRINP1	-10.75	12	-2.41	0.00792	177	0.807	0.992	17880	1
TGFB1	-10.73	12	-2.41	0.00802	178	0.809	0.992	17879	1
WASL	-10.73	12	-2.41	0.00803	179	0.809	0.992	17878	1
NASP	-10.72	12	-2.41	0.00807	180	0.809	0.992	17877	1
STAU1	-10.7	12	-2.4	0.00816	181	0.814	0.992	17876	1
MTMR3	-10.69	12	-2.4	0.00821	182	0.814	0.992	17875	1
RNGTT	-10.68	12	-2.4	0.00825	183	0.814	0.992	17874	1
ELP4	-10.67	12	-2.39	0.00832	184	0.814	0.992	17873	1
PAFAH1B1	-10.66	12	-2.39	0.00834	185	0.814	0.992	17872	1
DHRS4	-10.59	12	-2.38	0.00871	186	0.839	0.991	17871	1
OR5A1	-10.59	12	-2.38	0.00871	187	0.839	0.991	17870	1
ZHX2	-10.59	12	-2.38	0.00873	188	0.839	0.991	17869	1
WTAP	-10.57	12	-2.37	0.00883	189	0.843	0.991	17868	1
ACKR3	-10.55	12	-2.37	0.00897	190	0.852	0.991	17867	1
CYB5R4	-10.53	12	-2.36	0.00906	191	0.853	0.991	17866	1
TRIM40	-10.53	12	-2.36	0.00907	192	0.853	0.991	17865	1
FERD3L	-10.5	12	-2.36	0.00922	193	0.862	0.991	17864	1
TMEM194A	-10.49	12	-2.35	0.0093	194	0.864	0.991	17863	1
NIPSNAP3B	-10.48	12	-2.35	0.00933	195	0.864	0.991	17862	1
XPO5	-10.46	12	-2.35	0.00944	196	0.867	0.991	17861	1
TRIO	-10.46	12	-2.35	0.00946	197	0.867	0.991	17860	1
FAM96B	-10.44	12	-2.34	0.00953	198	0.868	0.99	17859	1
TBCB	-10.44	12	-2.34	0.00956	199	0.868	0.99	17858	1
ZNF790	-10.41	12	-2.34	0.00972	200	0.869	0.99	17857	1
AKAP9	-10.4	12	-2.33	0.00978	201	0.869	0.99	17856	1
HUWE1	-10.38	12	-2.33	0.00989	202	0.869	0.99	17855	1
HIVEP1	-10.38	12	-2.33	0.00991	203	0.869	0.99	17854	1
KIF23	-10.38	12	-2.33	0.00991	204	0.869	0.99	17853	1
BAZ1A	-10.37	12	-2.33	0.00998	205	0.869	0.99	17852	1
C1orf101	-10.37	12	-2.33	0.00998	206	0.869	0.99	17851	1
CDC26	-10.36	12	-2.32	0.0101	207	0.869	0.99	17850	1
TMPRSS12	-10.35	12	-2.32	0.0101	208	0.869	0.99	17849	1
MAX	-10.35	12	-2.32	0.0101	209	0.869	0.99	17848	1
RHOA	-10.34	12	-2.32	0.0101	210	0.869	0.99	17847	1
ZNF619	-10.33	12	-2.32	0.0102	211	0.869	0.99	17846	1
ORC2	-10.32	12	-2.32	0.0103	212	0.869	0.99	17845	1
BRCA2	-10.31	12	-2.31	0.0103	213	0.869	0.99	17844	1
C20orf62	-10.3	12	-2.31	0.0104	214	0.869	0.99	17843	1
EML5	-10.3	12	-2.31	0.0104	215	0.869	0.99	17842	1
KIAA1143	-10.29	12	-2.31	0.0105	216	0.869	0.99	17841	1
ACSM1	-10.28	12	-2.31	0.0105	217	0.869	0.989	17840	1
NHS	-10.28	12	-2.31	0.0105	218	0.869	0.989	17839	1
DDX11	-10.28	12	-2.31	0.0106	219	0.869	0.989	17838	1
CENPJ	-10.27	12	-2.3	0.0106	220	0.869	0.989	17837	1
CNOT1	-10.26	12	-2.3	0.0106	221	0.869	0.989	17836	1
RPA3	-10.24	12	-2.3	0.0107	222	0.869	0.989	17835	1
EAF2	-10.24	12	-2.3	0.0107	223	0.869	0.989	17834	1
IRX2	-10.24	12	-2.3	0.0108	224	0.869	0.989	17833	1
PICK1	-10.22	12	-2.29	0.0109	225	0.869	0.989	17832	1
SIAH1	-10.22	12	-2.29	0.0109	226	0.869	0.989	17831	1
LIMK2	-10.22	12	-2.29	0.0109	227	0.869	0.989	17830	1
FBXL4	-10.2	12	-2.29	0.011	228	0.872	0.989	17829	1
TMEM108	-10.2	12	-2.29	0.0111	229	0.872	0.989	17828	1
YPEL1	-10.18	12	-2.28	0.0112	230	0.875	0.989	17827	1
FUBP3	-10.18	12	-2.28	0.0112	231	0.875	0.989	17826	1
TMEM126A	-10.17	12	-2.28	0.0112	232	0.875	0.989	17825	1
SERBP1	-10.15	12	-2.28	0.0114	233	0.883	0.989	17824	1
ZMYM4	-10.1	12	-2.27	0.0117	234	0.904	0.988	17823	1
RPA1	-10.09	12	-2.26	0.0118	235	0.904	0.988	17822	1
HSP90AB1	-10.07	12	-2.26	0.0119	236	0.912	0.988	17821	1
NUMB	-10.06	12	-2.26	0.012	237	0.914	0.988	17820	1
CDH24	-10.03	12	-2.25	0.0122	238	0.921	0.988	17819	1
CT47B1	-10.02	12	-2.25	0.0122	239	0.921	0.988	17818	1
COL6A2	-10.02	12	-2.25	0.0122	240	0.921	0.988	17817	1
NCOA3	-9.99	12	-2.24	0.0125	241	0.938	0.987	17816	1
GABRA6	-9.97	12	-2.24	0.0127	242	0.945	0.987	17815	1
SETD2	-9.95	12	-2.23	0.0128	243	0.947	0.987	17814	1
DNAL4	-9.93	12	-2.23	0.0129	244	0.947	0.987	17813	1
CTTN	-9.93	12	-2.23	0.0129	245	0.947	0.987	17812	1
IFRD2	-9.93	12	-2.23	0.0129	246	0.947	0.987	17811	1
ATR	-9.92	12	-2.23	0.013	247	0.947	0.987	17810	1
LRFN5	-9.92	12	-2.23	0.013	248	0.947	0.987	17809	1
SMCP	-9.91	12	-2.22	0.0131	249	0.947	0.987	17808	1
PMM2	-9.9	12	-2.22	0.0132	250	0.95	0.987	17807	1
RAPGEF1	-9.89	12	-2.22	0.0132	251	0.951	0.987	17806	1
SECISBP2	-9.88	12	-2.22	0.0133	252	0.953	0.987	17805	1
STRAP	-9.82	12	-2.2	0.0137	253	0.963	0.986	17804	1
BRPF1	-9.81	12	-2.2	0.0139	254	0.963	0.986	17803	1
RXFP4	-9.8	12	-2.2	0.0139	255	0.963	0.986	17802	1
RBBP5	-9.8	12	-2.2	0.014	256	0.963	0.986	17801	1
CCDC73	-9.79	12	-2.2	0.014	257	0.963	0.986	17800	1
ACTR1A	-9.77	12	-2.19	0.0141	258	0.963	0.986	17799	1
XPO7	-9.76	12	-2.19	0.0143	259	0.963	0.986	17798	1
COPS5	-9.74	12	-2.19	0.0144	260	0.963	0.986	17797	1
RAB10	-9.72	12	-2.18	0.0146	261	0.963	0.985	17796	1
MSRB3	-9.69	12	-2.17	0.0148	262	0.963	0.985	17795	1
SEPSECS	-9.69	12	-2.17	0.0149	263	0.963	0.985	17794	1
RPLP0	-9.68	12	-2.17	0.0149	264	0.963	0.985	17793	1
ACER3	-9.67	12	-2.17	0.015	265	0.963	0.985	17792	1
SPRY2	-9.67	12	-2.17	0.015	266	0.963	0.985	17791	1
ZNF219	-9.66	12	-2.17	0.0151	267	0.963	0.985	17790	1
CHD4	-9.64	12	-2.16	0.0152	268	0.963	0.985	17789	1
MYOM3	-9.64	12	-2.16	0.0152	269	0.963	0.985	17788	1
DCST1	-9.64	12	-2.16	0.0153	270	0.963	0.985	17787	1
FAM163A	-9.64	12	-2.16	0.0153	271	0.963	0.985	17786	1
TBPL2	-9.63	12	-2.16	0.0154	272	0.963	0.985	17785	1
RAB14	-9.62	12	-2.16	0.0154	273	0.963	0.985	17784	1
ZNF621	-9.62	12	-2.16	0.0154	274	0.963	0.985	17783	1
SLC22A12	-9.61	12	-2.16	0.0155	275	0.963	0.985	17782	1
SKA1	-9.61	12	-2.16	0.0155	276	0.963	0.984	17781	1
LARGE	-9.61	12	-2.16	0.0155	277	0.963	0.984	17780	1
PSMA3	-9.6	12	-2.15	0.0156	278	0.963	0.984	17779	1
TTC9	-9.59	12	-2.15	0.0157	279	0.963	0.984	17778	1
VAMP4	-9.59	12	-2.15	0.0157	280	0.963	0.984	17777	1
LYRM4	-9.59	12	-2.15	0.0157	281	0.963	0.984	17776	1
ALPK1	-9.58	12	-2.15	0.0158	282	0.963	0.984	17775	1
HDAC1	-9.58	12	-2.15	0.0158	283	0.963	0.984	17774	1
COPS8	-9.58	12	-2.15	0.0158	284	0.963	0.984	17773	1
RFK	-9.56	12	-2.15	0.0159	285	0.963	0.984	17772	1
ACRBP	-9.56	12	-2.14	0.016	286	0.963	0.984	17771	1
MYH6	-9.56	12	-2.14	0.016	287	0.963	0.984	17770	1
THAP10	-9.56	12	-2.14	0.016	288	0.963	0.984	17769	1
ARID4A	-9.55	12	-2.14	0.016	289	0.963	0.984	17768	1
RSPH4A	-9.53	12	-2.14	0.0162	290	0.963	0.984	17767	1
CCT6A	-9.52	12	-2.14	0.0163	291	0.963	0.984	17766	1
PSMD12	-9.52	12	-2.14	0.0164	292	0.963	0.984	17765	1
SBDS	-9.51	12	-2.13	0.0164	293	0.963	0.984	17764	1
OXA1L	-9.5	12	-2.13	0.0165	294	0.963	0.983	17763	1
PELI3	-9.48	12	-2.13	0.0167	295	0.963	0.983	17762	1
FANCI	-9.48	12	-2.13	0.0167	296	0.963	0.983	17761	1
NOL7	-9.45	12	-2.12	0.017	297	0.963	0.983	17760	0.999
SPHKAP	-9.45	12	-2.12	0.017	298	0.963	0.983	17759	0.999
XPA	-9.44	12	-2.12	0.0171	299	0.963	0.983	17758	0.999
ETV3L	-9.43	12	-2.12	0.0171	300	0.963	0.983	17757	0.999
YAP1	-9.42	12	-2.11	0.0173	301	0.963	0.983	17756	0.999
OVOL2	-9.41	12	-2.11	0.0173	302	0.963	0.983	17755	0.999
USB1	-9.4	12	-2.11	0.0174	303	0.963	0.983	17754	0.999
SGSM1	-9.39	12	-2.11	0.0175	304	0.963	0.982	17753	0.999
ZG16	-9.39	12	-2.11	0.0175	305	0.963	0.982	17752	0.999
C1orf74	-9.38	12	-2.11	0.0176	306	0.963	0.982	17751	0.999
KRTAP5-10	-4.69	3	-2.1	0.0177	307	0.963	0.982	17750	0.999
XIAP	-9.37	12	-2.1	0.0178	308	0.963	0.982	17749	0.999
EARS2	-9.36	12	-2.1	0.0178	309	0.963	0.982	17748	0.999
CEP164	-9.34	12	-2.1	0.018	310	0.963	0.982	17747	0.999
PPAPDC1A	-9.33	12	-2.09	0.0181	311	0.963	0.982	17746	0.999
KLHL31	-9.32	12	-2.09	0.0182	312	0.963	0.982	17745	0.999
CGRRF1	-9.31	12	-2.09	0.0183	313	0.963	0.982	17744	0.999
PSMD7	-9.31	12	-2.09	0.0183	314	0.963	0.982	17743	0.999
SMOC1	-9.31	12	-2.09	0.0183	315	0.963	0.982	17742	0.999
PSMC5	-9.31	12	-2.09	0.0183	316	0.963	0.982	17741	0.999
TNC	-9.3	12	-2.09	0.0184	317	0.963	0.982	17740	0.999
RTN4IP1	-9.29	12	-2.08	0.0186	318	0.963	0.981	17739	0.999
C14orf164	-9.28	12	-2.08	0.0186	319	0.963	0.981	17738	0.999
C6ORF165	-9.28	12	-2.08	0.0187	320	0.963	0.981	17737	0.999
RRM1	-9.28	12	-2.08	0.0187	321	0.963	0.981	17736	0.999
CENPF	-9.27	12	-2.08	0.0188	322	0.963	0.981	17735	0.999
SLC10A2	-9.27	12	-2.08	0.0188	323	0.963	0.981	17734	0.999
GRM7	-9.26	12	-2.08	0.0188	324	0.963	0.981	17733	0.999
SLCO3A1	-9.26	12	-2.08	0.0188	325	0.963	0.981	17732	0.999
FBXW7	-9.26	12	-2.08	0.0189	326	0.963	0.981	17731	0.999
FANCC	-9.25	12	-2.07	0.019	327	0.963	0.981	17730	0.999
NRP2	-9.23	12	-2.07	0.0192	328	0.963	0.981	17729	0.999
ZMYND10	-9.23	12	-2.07	0.0192	329	0.963	0.981	17728	0.999
PHLDB2	-9.2	12	-2.07	0.0195	330	0.963	0.981	17727	0.999
GUCD1	-9.19	12	-2.06	0.0196	331	0.963	0.98	17726	0.999
PLSCR5	-9.17	12	-2.06	0.0198	332	0.963	0.98	17725	0.998
ANKIB1	-9.17	12	-2.06	0.0198	333	0.963	0.98	17724	0.998
NAA20	-9.16	12	-2.06	0.0199	334	0.963	0.98	17723	0.998
GPR110	-9.15	12	-2.05	0.0201	335	0.963	0.98	17722	0.998
ALG13	-9.15	12	-2.05	0.0201	336	0.963	0.98	17721	0.998
SKA3	-9.14	12	-2.05	0.0201	337	0.963	0.98	17720	0.998
DYNLRB1	-9.14	12	-2.05	0.0202	338	0.963	0.98	17719	0.998
TOP2B	-9.13	12	-2.05	0.0202	339	0.963	0.98	17718	0.998
USP5	-9.12	12	-2.05	0.0203	340	0.963	0.98	17717	0.998
SEL1L	-9.12	12	-2.05	0.0204	341	0.963	0.98	17716	0.998
PLS3	-9.12	12	-2.05	0.0204	342	0.963	0.98	17715	0.998
VSTM1	-9.11	12	-2.04	0.0205	343	0.963	0.98	17714	0.998
EIF1AX	-9.11	12	-2.04	0.0205	344	0.963	0.98	17713	0.998
STK31	-9.1	12	-2.04	0.0205	345	0.963	0.979	17712	0.998
FAM89B	-9.1	12	-2.04	0.0206	346	0.963	0.979	17711	0.998
RAD18	-9.09	12	-2.04	0.0207	347	0.963	0.979	17710	0.998
E2F4	-9.09	12	-2.04	0.0207	348	0.963	0.979	17709	0.998
PCED1B	-9.09	12	-2.04	0.0207	349	0.963	0.979	17708	0.998
NOTCH2	-9.08	12	-2.04	0.0208	350	0.963	0.979	17707	0.998
NAA35	-9.07	12	-2.04	0.0209	351	0.963	0.979	17706	0.998
AK3	-9.07	12	-2.03	0.0209	352	0.963	0.979	17705	0.998
TMEM106C	-9.06	12	-2.03	0.021	353	0.963	0.979	17704	0.998
SLC10A6	-9.06	12	-2.03	0.021	354	0.963	0.979	17703	0.998
HAUS8	-9.04	12	-2.03	0.0213	355	0.963	0.979	17702	0.998
TMEM95	-9.04	12	-2.03	0.0213	356	0.963	0.979	17701	0.998
PTPN21	-9.03	12	-2.03	0.0214	357	0.963	0.979	17700	0.998
H2BFWT	-9.03	12	-2.03	0.0214	358	0.963	0.979	17699	0.998
LRRK2	-9.03	12	-2.03	0.0214	359	0.963	0.979	17698	0.998
TBCE	-9.03	12	-2.03	0.0214	360	0.963	0.979	17697	0.998
TRUB2	-9.02	12	-2.02	0.0215	361	0.963	0.979	17696	0.998
CHAF1B	-9.02	12	-2.02	0.0215	362	0.963	0.979	17695	0.998
RBM27	-9.02	12	-2.02	0.0215	363	0.963	0.978	17694	0.998
DSCC1	-9.01	12	-2.02	0.0216	364	0.963	0.978	17693	0.998
KLHDC7B	-9	12	-2.02	0.0217	365	0.963	0.978	17692	0.998
PRODH	-9	12	-2.02	0.0217	366	0.963	0.978	17691	0.998
CCRL2	-9	12	-2.02	0.0217	367	0.963	0.978	17690	0.998
RBM45	-8.99	12	-2.02	0.0218	368	0.963	0.978	17689	0.998
OR10X1	-8.98	12	-2.02	0.0219	369	0.963	0.978	17688	0.998
CYP8B1	-8.98	12	-2.01	0.022	370	0.963	0.978	17687	0.998
GAPVD1	-8.98	12	-2.01	0.022	371	0.963	0.978	17686	0.998
C14orf93	-8.97	12	-2.01	0.022	372	0.963	0.978	17685	0.998
SYPL2	-8.97	12	-2.01	0.0221	373	0.963	0.978	17684	0.998
KCNH1	-8.96	12	-2.01	0.0222	374	0.963	0.978	17683	0.998
HHAT	-8.96	12	-2.01	0.0222	375	0.963	0.978	17682	0.998
YARS2	-8.96	12	-2.01	0.0222	376	0.963	0.978	17681	0.998
RARB	-8.95	12	-2.01	0.0223	377	0.963	0.978	17680	0.998
PFN1	-8.94	12	-2.01	0.0224	378	0.963	0.978	17679	0.998
PCK1	-8.94	12	-2.01	0.0224	379	0.963	0.978	17678	0.998
PSMC3	-8.92	12	-2	0.0226	380	0.963	0.977	17677	0.998
AKIRIN1	-8.91	12	-2	0.0228	381	0.963	0.977	17676	0.998
TMPRSS15	-8.91	12	-2	0.0228	382	0.963	0.977	17675	0.998
POLE3	-8.9	12	-2	0.0229	383	0.963	0.977	17674	0.998
NUDT18	-4.45	3	-2	0.023	384	0.963	0.977	17673	0.998
UCHL3	-8.9	12	-2	0.023	385	0.963	0.977	17672	0.998
SLC5A5	-8.87	12	-1.99	0.0233	386	0.963	0.977	17671	0.998
EYS	-8.86	12	-1.99	0.0235	387	0.963	0.977	17670	0.998
TLN1	-8.84	12	-1.98	0.0236	388	0.963	0.976	17669	0.998
TOMM20L	-8.84	12	-1.98	0.0237	389	0.963	0.976	17668	0.998
SART1	-8.84	12	-1.98	0.0237	390	0.963	0.976	17667	0.998
MPEG1	-8.83	12	-1.98	0.0237	391	0.963	0.976	17666	0.998
NDUFA2	-8.81	12	-1.98	0.0241	392	0.963	0.976	17665	0.998
ZNF19	-8.81	12	-1.98	0.0241	393	0.963	0.976	17664	0.998
LEFTY1	-7.62	9	-1.97	0.0241	394	0.963	0.976	17663	0.998
UAP1L1	-8.8	12	-1.97	0.0242	395	0.963	0.976	17662	0.998
SEC22C	-8.79	12	-1.97	0.0243	396	0.963	0.976	17661	0.998
EXOC5	-8.78	12	-1.97	0.0244	397	0.963	0.976	17660	0.997
MRPS30	-8.78	12	-1.97	0.0245	398	0.963	0.976	17659	0.997
GAB4	-8.77	12	-1.97	0.0245	399	0.963	0.975	17658	0.997
JAG2	-8.77	12	-1.97	0.0246	400	0.963	0.975	17657	0.997
COPS6	-8.76	12	-1.97	0.0247	401	0.963	0.975	17656	0.997
NUDT4	-8.76	12	-1.96	0.0247	402	0.963	0.975	17655	0.997
CNNM3	-8.76	12	-1.96	0.0247	403	0.963	0.975	17654	0.997
FMO2	-8.75	12	-1.96	0.0248	404	0.963	0.975	17653	0.997
ATP5S	-8.75	12	-1.96	0.0248	405	0.963	0.975	17652	0.997
SLC6A17	-8.75	12	-1.96	0.0249	406	0.963	0.975	17651	0.997
RNF8	-8.74	12	-1.96	0.0249	407	0.963	0.975	17650	0.997
VBP1	-8.74	12	-1.96	0.025	408	0.963	0.975	17649	0.997
PRELID2	-8.74	12	-1.96	0.025	409	0.963	0.975	17648	0.997
BCKDK	-8.74	12	-1.96	0.025	410	0.963	0.975	17647	0.997
RBM15	-8.73	12	-1.96	0.025	411	0.963	0.975	17646	0.997
PISD	-8.73	12	-1.96	0.0251	412	0.963	0.975	17645	0.997
EPC2	-8.72	12	-1.96	0.0252	413	0.963	0.975	17644	0.997
TRPT1	-8.72	12	-1.96	0.0252	414	0.963	0.975	17643	0.997
RAP1GDS1	-8.72	12	-1.96	0.0253	415	0.963	0.975	17642	0.997
ARF4	-8.71	12	-1.95	0.0253	416	0.963	0.975	17641	0.997
PATZ1	-8.71	12	-1.95	0.0253	417	0.963	0.975	17640	0.997
PPCS	-8.71	12	-1.95	0.0254	418	0.963	0.975	17639	0.997
IFNL1	-8.7	12	-1.95	0.0255	419	0.963	0.975	17638	0.997
NAA30	-8.7	12	-1.95	0.0255	420	0.963	0.974	17637	0.997
FAM76B	-8.69	12	-1.95	0.0256	421	0.963	0.974	17636	0.997
SAP30	-8.69	12	-1.95	0.0256	422	0.963	0.974	17635	0.997
N4BP2L1	-8.69	12	-1.95	0.0257	423	0.963	0.974	17634	0.997
GLT8D1	-8.68	12	-1.95	0.0258	424	0.963	0.974	17633	0.997
PHC1	-8.68	12	-1.95	0.0258	425	0.963	0.974	17632	0.997
VPS25	-8.67	12	-1.95	0.0259	426	0.963	0.974	17631	0.997
ZNF76	-8.67	12	-1.95	0.0259	427	0.963	0.974	17630	0.997
CMTM5	-8.67	12	-1.94	0.0259	428	0.963	0.974	17629	0.997
KRT17	-8.66	12	-1.94	0.026	429	0.963	0.974	17628	0.997
MYO7B	-8.66	12	-1.94	0.0261	430	0.963	0.974	17627	0.997
CIB1	-8.65	12	-1.94	0.0262	431	0.963	0.974	17626	0.997
OSCP1	-8.64	12	-1.94	0.0262	432	0.963	0.974	17625	0.997
ZNF658	-8.63	12	-1.94	0.0264	433	0.963	0.974	17624	0.997
GLTSCR1L	-8.63	12	-1.94	0.0265	434	0.963	0.974	17623	0.997
NCKAP5	-8.63	12	-1.94	0.0265	435	0.963	0.974	17622	0.997
RNF20	-8.62	12	-1.93	0.0265	436	0.963	0.973	17621	0.997
TRIM46	-8.62	12	-1.93	0.0266	437	0.963	0.973	17620	0.997
C1orf86	-8.62	12	-1.93	0.0266	438	0.963	0.973	17619	0.997
SYNE3	-8.61	12	-1.93	0.0267	439	0.963	0.973	17618	0.997
FAM107A	-8.61	12	-1.93	0.0267	440	0.963	0.973	17617	0.997
SCGB1D2	-8.6	12	-1.93	0.0268	441	0.963	0.973	17616	0.997
TMEM9	-8.6	12	-1.93	0.0269	442	0.963	0.973	17615	0.997
PODXL2	-8.59	12	-1.93	0.0269	443	0.963	0.973	17614	0.997
TTC9C	-8.59	12	-1.93	0.027	444	0.963	0.973	17613	0.997
ACCSL	-8.59	12	-1.93	0.027	445	0.963	0.973	17612	0.997
ZMYM6	-8.58	12	-1.93	0.0271	446	0.963	0.973	17611	0.997
CDC42BPG	-8.57	12	-1.92	0.0273	447	0.963	0.973	17610	0.997
PLS1	-8.56	12	-1.92	0.0273	448	0.963	0.973	17609	0.997
DDO	-8.56	12	-1.92	0.0274	449	0.963	0.973	17608	0.997
CNOT4	-8.56	12	-1.92	0.0274	450	0.963	0.973	17607	0.997
FOXA1	-8.55	12	-1.92	0.0275	451	0.963	0.972	17606	0.997
WDSUB1	-8.55	12	-1.92	0.0276	452	0.963	0.972	17605	0.997
ACPT	-8.55	12	-1.92	0.0276	453	0.963	0.972	17604	0.997
COPA	-8.54	12	-1.92	0.0276	454	0.963	0.972	17603	0.997
LRIF1	-8.53	12	-1.91	0.0278	455	0.963	0.972	17602	0.997
CLTA	-8.53	12	-1.91	0.0279	456	0.963	0.972	17601	0.997
OR8U1	-8.5	12	-1.91	0.0283	457	0.963	0.972	17600	0.997
MANSC1	-8.49	12	-1.91	0.0284	458	0.963	0.972	17599	0.997
FFAR1	-8.49	12	-1.9	0.0284	459	0.963	0.972	17598	0.997
YPEL4	-8.48	12	-1.9	0.0285	460	0.963	0.971	17597	0.997
TAF13	-8.47	12	-1.9	0.0287	461	0.963	0.971	17596	0.997
C11orf83	-8.47	12	-1.9	0.0287	462	0.963	0.971	17595	0.997
ZNF648	-8.47	12	-1.9	0.0287	463	0.963	0.971	17594	0.997
NCAPG2	-8.47	12	-1.9	0.0287	464	0.963	0.971	17593	0.997
CCNG1	-8.46	12	-1.9	0.0289	465	0.963	0.971	17592	0.997
FUS	-8.46	12	-1.9	0.0289	466	0.963	0.971	17591	0.997
SMC6	-8.45	12	-1.9	0.029	467	0.963	0.971	17590	0.997
PCBP1	-8.45	12	-1.9	0.029	468	0.963	0.971	17589	0.997
OR2L5	-5.97	6	-1.89	0.0291	469	0.963	0.971	17588	0.997
CKAP5	-8.44	12	-1.89	0.0291	470	0.963	0.971	17587	0.997
SMEK1	-8.43	12	-1.89	0.0293	471	0.963	0.971	17586	0.997
NAPG	-8.42	12	-1.89	0.0295	472	0.963	0.971	17585	0.997
HIST1H2BA	-8.42	12	-1.89	0.0295	473	0.963	0.971	17584	0.997
TSN	-8.42	12	-1.89	0.0295	474	0.963	0.971	17583	0.997
OR4K13	-8.41	12	-1.89	0.0296	475	0.963	0.97	17582	0.997
OR13C3	-8.41	12	-1.89	0.0297	476	0.963	0.97	17581	0.997
AIM1L	-8.4	12	-1.89	0.0297	477	0.963	0.97	17580	0.997
CLCA4	-8.4	12	-1.89	0.0297	478	0.963	0.97	17579	0.997
ESX1	-8.4	12	-1.88	0.0298	479	0.963	0.97	17578	0.997
CANT1	-8.39	12	-1.88	0.0299	480	0.963	0.97	17577	0.997
C8orf37	-8.39	12	-1.88	0.0299	481	0.963	0.97	17576	0.997
PNRC1	-8.39	12	-1.88	0.03	482	0.963	0.97	17575	0.997
SLC11A2	-8.39	12	-1.88	0.03	483	0.963	0.97	17574	0.997
PTH	-8.39	12	-1.88	0.03	484	0.963	0.97	17573	0.997
NCAPH2	-8.38	12	-1.88	0.03	485	0.963	0.97	17572	0.997
TEDDM1	-8.38	12	-1.88	0.03	486	0.963	0.97	17571	0.997
CCDC101	-8.38	12	-1.88	0.03	487	0.963	0.97	17570	0.997
SEC23B	-8.38	12	-1.88	0.0301	488	0.963	0.97	17569	0.997
ZC3H12B	-8.38	12	-1.88	0.0301	489	0.963	0.97	17568	0.997
MSTO1	-8.38	12	-1.88	0.0301	490	0.963	0.97	17567	0.997
MUSK	-8.38	12	-1.88	0.0301	491	0.963	0.97	17566	0.997
PYGL	-8.37	12	-1.88	0.0301	492	0.963	0.97	17565	0.997
CAPNS2	-8.36	12	-1.87	0.0304	493	0.963	0.97	17564	0.997
KLK13	-8.35	12	-1.87	0.0305	494	0.963	0.97	17563	0.997
TM9SF1	-8.35	12	-1.87	0.0306	495	0.963	0.969	17562	0.997
2003-09-01	-8.35	12	-1.87	0.0306	496	0.963	0.969	17561	0.997
OR2D3	-8.34	12	-1.87	0.0306	497	0.963	0.969	17560	0.997
C11orf45	-8.34	12	-1.87	0.0307	498	0.963	0.969	17559	0.997
C19orf25	-8.34	12	-1.87	0.0307	499	0.963	0.969	17558	0.997
RARRES3	-8.34	12	-1.87	0.0307	500	0.963	0.969	17557	0.997
AKAP11	-8.33	12	-1.87	0.0309	501	0.963	0.969	17556	0.997
OR6X1	-8.33	12	-1.87	0.0309	502	0.963	0.969	17555	0.997
STK40	-8.32	12	-1.87	0.0309	503	0.963	0.969	17554	0.997
TMEM161A	-8.32	12	-1.87	0.031	504	0.963	0.969	17553	0.997
C1orf112	-8.32	12	-1.87	0.031	505	0.963	0.969	17552	0.997
SBNO1	-8.31	12	-1.86	0.0312	506	0.963	0.969	17551	0.997
MROH1	-8.31	12	-1.86	0.0312	507	0.963	0.969	17550	0.997
GDF11	-8.31	12	-1.86	0.0312	508	0.963	0.969	17549	0.997
SH2B1	-8.3	12	-1.86	0.0314	509	0.963	0.969	17548	0.997
SCRN3	-8.28	12	-1.86	0.0316	510	0.963	0.968	17547	0.997
PFDN6	-8.28	12	-1.86	0.0317	511	0.963	0.968	17546	0.996
ZNF292	-8.27	12	-1.85	0.0319	512	0.963	0.968	17545	0.996
PARP1	-8.26	12	-1.85	0.0319	513	0.963	0.968	17544	0.996
TCTA	-8.26	12	-1.85	0.032	514	0.963	0.968	17543	0.996
TDRKH	-8.25	12	-1.85	0.0321	515	0.963	0.968	17542	0.996
OR5B3	-8.25	12	-1.85	0.0321	516	0.963	0.968	17541	0.996
FAT4	-8.25	12	-1.85	0.0321	517	0.963	0.968	17540	0.996
UTP11L	-8.25	12	-1.85	0.0322	518	0.963	0.968	17539	0.996
PPAPDC2	-8.23	12	-1.85	0.0324	519	0.963	0.968	17538	0.996
ZNF189	-8.23	12	-1.85	0.0325	520	0.963	0.968	17537	0.996
SERAC1	-8.23	12	-1.85	0.0325	521	0.963	0.968	17536	0.996
KRTAP10-5	-5.81	6	-1.84	0.0325	522	0.963	0.967	17535	0.996
GZMH	-8.22	12	-1.84	0.0326	523	0.963	0.967	17534	0.996
SULF2	-8.22	12	-1.84	0.0326	524	0.963	0.967	17533	0.996
SMIM8	-5.81	6	-1.84	0.0326	525	0.963	0.967	17532	0.996
BEND5	-8.22	12	-1.84	0.0327	526	0.963	0.967	17531	0.996
RBM42	-8.22	12	-1.84	0.0327	527	0.963	0.967	17530	0.996
HOXC13	-8.21	12	-1.84	0.0327	528	0.963	0.967	17529	0.996
ARFGAP3	-8.2	12	-1.84	0.0329	529	0.963	0.967	17528	0.996
MITD1	-8.2	12	-1.84	0.033	530	0.963	0.967	17527	0.996
PROM2	-8.18	12	-1.84	0.0332	531	0.963	0.967	17526	0.996
MCM3	-8.18	12	-1.84	0.0332	532	0.963	0.967	17525	0.996
ORC3	-8.17	12	-1.83	0.0334	533	0.963	0.967	17524	0.996
FBXO3	-8.17	12	-1.83	0.0335	534	0.963	0.967	17523	0.996
PTGFR	-8.17	12	-1.83	0.0335	535	0.963	0.967	17522	0.996
MCEE	-8.17	12	-1.83	0.0335	536	0.963	0.967	17521	0.996
PSMB10	-8.17	12	-1.83	0.0335	537	0.963	0.966	17520	0.996
OR5I1	-8.16	12	-1.83	0.0336	538	0.963	0.966	17519	0.996
DNAH3	-8.16	12	-1.83	0.0336	539	0.963	0.966	17518	0.996
EDC3	-8.16	12	-1.83	0.0336	540	0.963	0.966	17517	0.996
LYG1	-8.15	12	-1.83	0.0338	541	0.963	0.966	17516	0.996
MME	-8.14	12	-1.83	0.0339	542	0.963	0.966	17515	0.996
MAEA	-8.14	12	-1.83	0.0339	543	0.963	0.966	17514	0.996
TMEM135	-8.14	12	-1.83	0.0339	544	0.963	0.966	17513	0.996
NEGR1	-8.14	12	-1.83	0.0339	545	0.963	0.966	17512	0.996
ADM5	-8.14	12	-1.82	0.034	546	0.963	0.966	17511	0.996
EFNA5	-8.13	12	-1.82	0.034	547	0.963	0.966	17510	0.996
MDC1	-8.13	12	-1.82	0.0341	548	0.963	0.966	17509	0.996
MUT	-8.13	12	-1.82	0.0342	549	0.963	0.966	17508	0.996
MCPH1	-8.12	12	-1.82	0.0342	550	0.963	0.966	17507	0.996
SPACA1	-8.12	12	-1.82	0.0342	551	0.963	0.966	17506	0.996
SRGAP1	-8.11	12	-1.82	0.0344	552	0.963	0.966	17505	0.996
COPS4	-8.11	12	-1.82	0.0344	553	0.963	0.966	17504	0.996
CBX6	-8.11	12	-1.82	0.0345	554	0.963	0.966	17503	0.996
FRMD4A	-8.11	12	-1.82	0.0345	555	0.963	0.966	17502	0.996
MTA1	-8.1	12	-1.82	0.0346	556	0.963	0.965	17501	0.996
OR8D1	-8.1	12	-1.82	0.0346	557	0.963	0.965	17500	0.996
CREB1	-8.1	12	-1.82	0.0346	558	0.963	0.965	17499	0.996
CHRD	-8.1	12	-1.82	0.0347	559	0.963	0.965	17498	0.996
ING3	-8.09	12	-1.81	0.0348	560	0.963	0.965	17497	0.996
HAPLN3	-8.09	12	-1.81	0.0348	561	0.963	0.965	17496	0.996
SPTLC2	-8.09	12	-1.81	0.0348	562	0.963	0.965	17495	0.996
ZNF131	-8.07	12	-1.81	0.0351	563	0.963	0.965	17494	0.996
PPP6C	-8.06	12	-1.81	0.0353	564	0.963	0.965	17493	0.996
ZNF812	-8.06	12	-1.81	0.0353	565	0.963	0.965	17492	0.996
EIF4H	-8.05	12	-1.81	0.0354	566	0.963	0.965	17491	0.996
PRKCH	-8.04	12	-1.8	0.0357	567	0.963	0.964	17490	0.996
PHLPP2	-8.04	12	-1.8	0.0357	568	0.963	0.964	17489	0.996
C6orf57	-8.04	12	-1.8	0.0357	569	0.963	0.964	17488	0.996
CD19	-8.03	12	-1.8	0.0358	570	0.963	0.964	17487	0.996
POU2F1	-8.03	12	-1.8	0.0358	571	0.963	0.964	17486	0.996
UBE2D2	-8.03	12	-1.8	0.0358	572	0.963	0.964	17485	0.996
FXYD5	-8.03	12	-1.8	0.0359	573	0.963	0.964	17484	0.996
KRT74	-8.02	12	-1.8	0.036	574	0.963	0.964	17483	0.996
BIK	-8.02	12	-1.8	0.036	575	0.963	0.964	17482	0.996
WFDC8	-8.02	12	-1.8	0.0361	576	0.963	0.964	17481	0.996
STK19	-8.01	12	-1.8	0.0362	577	0.963	0.964	17480	0.996
TRAPPC11	-8.01	12	-1.8	0.0363	578	0.963	0.964	17479	0.996
REG4	-8	12	-1.8	0.0363	579	0.963	0.964	17478	0.996
COX7A2	-8	12	-1.8	0.0363	580	0.963	0.964	17477	0.996
VPS36	-8	12	-1.79	0.0363	581	0.963	0.964	17476	0.996
PSENEN	-8	12	-1.79	0.0364	582	0.963	0.964	17475	0.996
ZFP91	-8	12	-1.79	0.0364	583	0.963	0.964	17474	0.996
ZNF334	-8	12	-1.79	0.0364	584	0.963	0.964	17473	0.996
NELL2	-7.98	12	-1.79	0.0366	585	0.963	0.963	17472	0.996
UQCRH	-7.98	12	-1.79	0.0367	586	0.963	0.963	17471	0.996
ARMCX1	-7.97	12	-1.79	0.0369	587	0.963	0.963	17470	0.995
INPPL1	-7.97	12	-1.79	0.0369	588	0.963	0.963	17469	0.995
C19orf66	-7.97	12	-1.79	0.0369	589	0.963	0.963	17468	0.995
PSD3	-7.97	12	-1.79	0.0369	590	0.963	0.963	17467	0.995
NRAS	-7.96	12	-1.79	0.0371	591	0.963	0.963	17466	0.995
LSM10	-7.96	12	-1.78	0.0372	592	0.963	0.963	17465	0.995
TUSC2	-7.95	12	-1.78	0.0372	593	0.963	0.963	17464	0.995
KIAA0247	-7.95	12	-1.78	0.0373	594	0.963	0.963	17463	0.995
C6orf203	-7.95	12	-1.78	0.0373	595	0.963	0.963	17462	0.995
GSG2	-7.95	12	-1.78	0.0374	596	0.963	0.963	17461	0.995
XPO4	-7.94	12	-1.78	0.0374	597	0.963	0.963	17460	0.995
RAB2B	-7.94	12	-1.78	0.0375	598	0.963	0.962	17459	0.995
ACBD6	-7.93	12	-1.78	0.0376	599	0.963	0.962	17458	0.995
CENPP	-7.93	12	-1.78	0.0376	600	0.963	0.962	17457	0.995
SAP18	-7.92	12	-1.78	0.0378	601	0.963	0.962	17456	0.995
C14orf183	-7.92	12	-1.78	0.0379	602	0.963	0.962	17455	0.995
PDCD5	-7.92	12	-1.78	0.0379	603	0.963	0.962	17454	0.995
SESTD1	-7.92	12	-1.78	0.0379	604	0.963	0.962	17453	0.995
PRKAR2A	-7.91	12	-1.77	0.038	605	0.963	0.962	17452	0.995
NDUFAB1	-7.89	12	-1.77	0.0384	606	0.963	0.962	17451	0.995
CNKSR1	-7.88	12	-1.77	0.0386	607	0.963	0.961	17450	0.995
SPDL1	-7.88	12	-1.77	0.0386	608	0.963	0.961	17449	0.995
ANGPTL5	-7.88	12	-1.77	0.0386	609	0.963	0.961	17448	0.995
LTBR	-7.87	12	-1.77	0.0387	610	0.963	0.961	17447	0.995
ZNF502	-7.87	12	-1.76	0.0388	611	0.963	0.961	17446	0.995
RASSF6	-7.87	12	-1.76	0.0388	612	0.963	0.961	17445	0.995
AMPD1	-7.87	12	-1.76	0.0388	613	0.963	0.961	17444	0.995
SBK1	-7.87	12	-1.76	0.0389	614	0.963	0.961	17443	0.995
KLF4	-7.86	12	-1.76	0.0389	615	0.963	0.961	17442	0.995
IL26	-7.86	12	-1.76	0.0389	616	0.963	0.961	17441	0.995
C2CD4D	-7.86	12	-1.76	0.039	617	0.963	0.961	17440	0.995
CSRP3	-7.86	12	-1.76	0.039	618	0.963	0.961	17439	0.995
ACOT2	-7.86	12	-1.76	0.039	619	0.963	0.961	17438	0.995
KTI12	-7.86	12	-1.76	0.039	620	0.963	0.961	17437	0.995
OTX2	-7.86	12	-1.76	0.039	621	0.963	0.961	17436	0.995
PCIF1	-7.86	12	-1.76	0.039	622	0.963	0.961	17435	0.995
FERMT2	-7.85	12	-1.76	0.0392	623	0.963	0.961	17434	0.995
GTF2H5	-7.85	12	-1.76	0.0392	624	0.963	0.961	17433	0.995
KPNB1	-7.84	12	-1.76	0.0393	625	0.963	0.961	17432	0.995
UBE4A	-7.84	12	-1.76	0.0393	626	0.963	0.961	17431	0.995
PGM1	-7.83	12	-1.76	0.0395	627	0.963	0.961	17430	0.995
LYPLAL1	-7.83	12	-1.76	0.0395	628	0.963	0.961	17429	0.995
CMTM6	-7.83	12	-1.76	0.0396	629	0.963	0.96	17428	0.995
PKP1	-7.83	12	-1.76	0.0396	630	0.963	0.96	17427	0.995
TIGD7	-7.83	12	-1.76	0.0396	631	0.963	0.96	17426	0.995
RABEP2	-7.82	12	-1.75	0.0397	632	0.963	0.96	17425	0.995
SUN5	-7.82	12	-1.75	0.0397	633	0.963	0.96	17424	0.995
ABCD2	-7.82	12	-1.75	0.0397	634	0.963	0.96	17423	0.995
SYPL1	-7.82	12	-1.75	0.0398	635	0.963	0.96	17422	0.995
THAP11	-7.81	12	-1.75	0.0398	636	0.963	0.96	17421	0.995
WDR41	-7.81	12	-1.75	0.0398	637	0.963	0.96	17420	0.995
CAPRIN1	-7.81	12	-1.75	0.04	638	0.963	0.96	17419	0.995
DDHD1	-7.81	12	-1.75	0.04	639	0.963	0.96	17418	0.995
VN1R1	-7.81	12	-1.75	0.04	640	0.963	0.96	17417	0.995
CLEC3B	-7.8	12	-1.75	0.0401	641	0.963	0.96	17416	0.995
DNASE2B	-7.8	12	-1.75	0.0401	642	0.963	0.96	17415	0.995
TMEM222	-7.8	12	-1.75	0.0402	643	0.963	0.96	17414	0.995
CARD9	-7.79	12	-1.75	0.0402	644	0.963	0.96	17413	0.995
DMBX1	-7.79	12	-1.75	0.0403	645	0.963	0.96	17412	0.995
MAN1B1	-7.78	12	-1.75	0.0404	646	0.963	0.96	17411	0.995
CNR1	-7.78	12	-1.74	0.0405	647	0.963	0.959	17410	0.995
KLHL9	-7.78	12	-1.74	0.0405	648	0.963	0.959	17409	0.995
HSPA2	-7.77	12	-1.74	0.0407	649	0.963	0.959	17408	0.995
MS4A4E	-7.77	12	-1.74	0.0407	650	0.963	0.959	17407	0.995
ANXA2R	-7.77	12	-1.74	0.0408	651	0.963	0.959	17406	0.995
C19orf10	-7.76	12	-1.74	0.0408	652	0.963	0.959	17405	0.995
TAB1	-7.76	12	-1.74	0.0408	653	0.963	0.959	17404	0.995
MYOZ2	-7.76	12	-1.74	0.0409	654	0.963	0.959	17403	0.995
REV3L	-7.76	12	-1.74	0.041	655	0.963	0.959	17402	0.995
PVRL2	-7.75	12	-1.74	0.041	656	0.963	0.959	17401	0.995
TTF2	-7.75	12	-1.74	0.041	657	0.963	0.959	17400	0.995
UBR5	-7.75	12	-1.74	0.0411	658	0.963	0.959	17399	0.995
COL20A1	-7.75	12	-1.74	0.0412	659	0.963	0.959	17398	0.995
COQ10A	-7.74	12	-1.74	0.0413	660	0.963	0.959	17397	0.995
LYZL4	-7.73	12	-1.73	0.0414	661	0.963	0.959	17396	0.995
UROD	-7.73	12	-1.73	0.0414	662	0.963	0.959	17395	0.995
DDIT4L	-7.73	12	-1.73	0.0414	663	0.963	0.959	17394	0.995
LRRC8A	-7.73	12	-1.73	0.0416	664	0.963	0.958	17393	0.995
HMGXB3	-7.72	12	-1.73	0.0416	665	0.963	0.958	17392	0.995
FBXO33	-7.72	12	-1.73	0.0416	666	0.963	0.958	17391	0.995
C14orf142	-7.72	12	-1.73	0.0416	667	0.963	0.958	17390	0.995
TTC23	-7.72	12	-1.73	0.0417	668	0.963	0.958	17389	0.995
OR52E4	-7.71	12	-1.73	0.0419	669	0.963	0.958	17388	0.995
CSTF2	-7.71	12	-1.73	0.0419	670	0.963	0.958	17387	0.995
CHSY1	-7.71	12	-1.73	0.042	671	0.963	0.958	17386	0.995
NUPL1	-7.7	12	-1.73	0.042	672	0.963	0.958	17385	0.995
RAD51B	-7.7	12	-1.73	0.0421	673	0.963	0.958	17384	0.995
STRA13	-7.7	12	-1.73	0.0421	674	0.963	0.958	17383	0.995
RHOG	-7.7	12	-1.73	0.0422	675	0.963	0.958	17382	0.995
ABCB7	-7.68	12	-1.72	0.0424	676	0.963	0.958	17381	0.995
SYCP1	-7.68	12	-1.72	0.0425	677	0.963	0.958	17380	0.995
OR10K2	-7.68	12	-1.72	0.0426	678	0.963	0.957	17379	0.995
KIAA0556	-7.67	12	-1.72	0.0427	679	0.963	0.957	17378	0.995
MAP2	-7.66	12	-1.72	0.0429	680	0.963	0.957	17377	0.994
GPR62	-7.65	12	-1.71	0.0432	681	0.963	0.957	17376	0.994
SERP2	-7.63	12	-1.71	0.0434	682	0.963	0.957	17375	0.994
SETMAR	-7.63	12	-1.71	0.0434	683	0.963	0.957	17374	0.994
PSEN1	-7.63	12	-1.71	0.0435	684	0.963	0.957	17373	0.994
AARS	-7.63	12	-1.71	0.0436	685	0.963	0.956	17372	0.994
GAS6	-7.62	12	-1.71	0.0438	686	0.963	0.956	17371	0.994
RAB11FIP3	-7.61	12	-1.71	0.0438	687	0.963	0.956	17370	0.994
CENPT	-7.61	12	-1.71	0.0439	688	0.963	0.956	17369	0.994
CDCP2	-7.61	12	-1.71	0.0439	689	0.963	0.956	17368	0.994
DUSP1	-7.6	12	-1.71	0.0441	690	0.963	0.956	17367	0.994
VPS4B	-7.6	12	-1.7	0.0441	691	0.963	0.956	17366	0.994
SREK1IP1	-3.8	3	-1.7	0.0442	692	0.963	0.956	17365	0.994
ORAOV1	-7.6	12	-1.7	0.0442	693	0.963	0.956	17364	0.994
GLS	-7.59	12	-1.7	0.0443	694	0.963	0.956	17363	0.994
KRT73	-7.59	12	-1.7	0.0444	695	0.963	0.956	17362	0.994
LAMA5	-7.59	12	-1.7	0.0444	696	0.963	0.956	17361	0.994
ARL2	-7.59	12	-1.7	0.0445	697	0.963	0.956	17360	0.994
NKX2-1	-7.58	12	-1.7	0.0446	698	0.963	0.955	17359	0.994
BSCL2	-7.58	12	-1.7	0.0446	699	0.963	0.955	17358	0.994
PRRG3	-7.58	12	-1.7	0.0446	700	0.963	0.955	17357	0.994
PLEKHH1	-7.57	12	-1.7	0.0447	701	0.963	0.955	17356	0.994
CKAP4	-7.56	12	-1.7	0.0449	702	0.963	0.955	17355	0.994
VSTM2L	-7.56	12	-1.7	0.045	703	0.963	0.955	17354	0.994
TMEM215	-7.56	12	-1.69	0.0451	704	0.963	0.955	17353	0.994
TULP1	-7.55	12	-1.69	0.0451	705	0.963	0.955	17352	0.994
SORL1	-7.55	12	-1.69	0.0452	706	0.963	0.955	17351	0.994
WFDC6	-7.55	12	-1.69	0.0452	707	0.963	0.955	17350	0.994
PRRC2B	-7.55	12	-1.69	0.0453	708	0.963	0.955	17349	0.994
PHOX2A	-7.54	12	-1.69	0.0453	709	0.963	0.955	17348	0.994
FRK	-7.54	12	-1.69	0.0454	710	0.963	0.955	17347	0.994
HECTD1	-7.54	12	-1.69	0.0455	711	0.963	0.954	17346	0.994
ACY3	-7.53	12	-1.69	0.0457	712	0.963	0.954	17345	0.993
ARHGAP11A	-7.52	12	-1.69	0.0458	713	0.963	0.954	17344	0.993
GHSR	-7.52	12	-1.69	0.0459	714	0.963	0.954	17343	0.993
LYPD6	-7.52	12	-1.69	0.0459	715	0.963	0.954	17342	0.993
CLIP4	-7.51	12	-1.68	0.046	716	0.963	0.954	17341	0.993
TACR3	-7.51	12	-1.68	0.0461	717	0.963	0.954	17340	0.993
GGA1	-7.51	12	-1.68	0.0461	718	0.963	0.954	17339	0.993
NHSL1	-7.51	12	-1.68	0.0462	719	0.963	0.954	17338	0.993
MAGI1	-7.5	12	-1.68	0.0462	720	0.963	0.954	17337	0.993
OR5R1	-7.5	12	-1.68	0.0464	721	0.963	0.954	17336	0.993
STYX	-7.5	12	-1.68	0.0464	722	0.963	0.954	17335	0.993
TMEM121	-7.49	12	-1.68	0.0464	723	0.963	0.954	17334	0.993
ASPHD1	-7.48	12	-1.68	0.0467	724	0.963	0.953	17333	0.993
PPFIA1	-7.48	12	-1.68	0.0468	725	0.963	0.953	17332	0.993
RFWD2	-7.47	12	-1.68	0.0469	726	0.963	0.953	17331	0.993
C1QTNF5	-7.47	12	-1.67	0.047	727	0.963	0.953	17330	0.993
FAM150B	-7.47	12	-1.67	0.047	728	0.963	0.953	17329	0.993
PNPLA1	-7.46	12	-1.67	0.0471	729	0.963	0.953	17328	0.993
MYO18B	-7.46	12	-1.67	0.0471	730	0.963	0.953	17327	0.993
PEX1	-7.46	12	-1.67	0.0471	731	0.963	0.953	17326	0.993
SPINT3	-7.46	12	-1.67	0.0471	732	0.963	0.953	17325	0.993
EPCAM	-7.46	12	-1.67	0.0473	733	0.963	0.953	17324	0.993
CYB5RL	-7.45	12	-1.67	0.0473	734	0.963	0.953	17323	0.993
HSDL2	-7.45	12	-1.67	0.0473	735	0.963	0.953	17322	0.993
CCDC15	-7.45	12	-1.67	0.0474	736	0.963	0.953	17321	0.993
METTL9	-7.45	12	-1.67	0.0474	737	0.963	0.953	17320	0.993
NT5DC2	-7.45	12	-1.67	0.0475	738	0.963	0.953	17319	0.993
DDA1	-7.44	12	-1.67	0.0476	739	0.963	0.952	17318	0.993
IMPG1	-7.44	12	-1.67	0.0477	740	0.963	0.952	17317	0.993
RNF14	-7.43	12	-1.67	0.0478	741	0.963	0.952	17316	0.993
CBLN2	-7.43	12	-1.67	0.0478	742	0.963	0.952	17315	0.993
ZNRF1	-7.43	12	-1.67	0.0478	743	0.963	0.952	17314	0.993
DENR	-7.43	12	-1.67	0.0479	744	0.963	0.952	17313	0.993
TMEM176B	-7.42	12	-1.66	0.048	745	0.963	0.952	17312	0.993
BRDT	-7.42	12	-1.66	0.048	746	0.963	0.952	17311	0.993
RNF208	-7.42	12	-1.66	0.048	747	0.963	0.952	17310	0.993
RING1	-7.42	12	-1.66	0.048	748	0.963	0.952	17309	0.993
SLC35D1	-7.42	12	-1.66	0.048	749	0.963	0.952	17308	0.993
APOBEC3D	-7.42	12	-1.66	0.048	750	0.963	0.952	17307	0.993
BCL7C	-7.42	12	-1.66	0.0481	751	0.963	0.952	17306	0.993
SLAMF6	-7.42	12	-1.66	0.0481	752	0.963	0.952	17305	0.993
CENPV	-7.42	12	-1.66	0.0481	753	0.963	0.952	17304	0.993
PRG2	-7.41	12	-1.66	0.0482	754	0.963	0.952	17303	0.993
HES6	-7.41	12	-1.66	0.0482	755	0.963	0.952	17302	0.993
EEFSEC	-7.41	12	-1.66	0.0483	756	0.963	0.952	17301	0.993
USP18	-7.41	12	-1.66	0.0484	757	0.963	0.952	17300	0.993
UBA6	-7.39	12	-1.66	0.0488	758	0.963	0.951	17299	0.993
PGR	-7.39	12	-1.66	0.0488	759	0.963	0.951	17298	0.993
EHMT2	-7.39	12	-1.66	0.0488	760	0.963	0.951	17297	0.993
DNAJB5	-7.39	12	-1.66	0.0488	761	0.963	0.951	17296	0.993
C14orf2	-5.22	6	-1.66	0.0488	762	0.963	0.951	17295	0.993
TBC1D15	-7.38	12	-1.66	0.0489	763	0.963	0.951	17294	0.993
SIK2	-7.38	12	-1.66	0.0489	764	0.963	0.951	17293	0.993
PDGFRL	-7.37	12	-1.65	0.0493	765	0.963	0.951	17292	0.993
DAP3	-7.37	12	-1.65	0.0493	766	0.963	0.951	17291	0.993
TFAP2A	-7.36	12	-1.65	0.0493	767	0.963	0.951	17290	0.993
TCEB3	-7.35	12	-1.65	0.0496	768	0.963	0.95	17289	0.993
CENPM	-7.35	12	-1.65	0.0496	769	0.963	0.95	17288	0.993
NR5A2	-7.35	12	-1.65	0.0496	770	0.963	0.95	17287	0.993
KRT1	-7.35	12	-1.65	0.0497	771	0.963	0.95	17286	0.993
SLC45A4	-7.35	12	-1.65	0.0497	772	0.963	0.95	17285	0.993
MCCC1	-7.34	12	-1.65	0.0499	773	0.963	0.95	17284	0.993
SCT	-7.33	12	-1.64	0.05	774	0.963	0.95	17283	0.992
GPRASP2	-7.33	12	-1.64	0.0501	775	0.963	0.95	17282	0.992
ARHGAP36	-7.33	12	-1.64	0.0501	776	0.963	0.95	17281	0.992
LIMS2	-7.33	12	-1.64	0.0501	777	0.963	0.95	17280	0.992
TESPA1	-7.33	12	-1.64	0.0501	778	0.963	0.95	17279	0.992
DYNC1H1	-7.33	12	-1.64	0.0502	779	0.963	0.95	17278	0.992
NSMCE1	-7.32	12	-1.64	0.0503	780	0.963	0.95	17277	0.992
BTBD9	-7.32	12	-1.64	0.0503	781	0.963	0.95	17276	0.992
IFNGR1	-7.32	12	-1.64	0.0504	782	0.963	0.95	17275	0.992
FAM135A	-7.31	12	-1.64	0.0505	783	0.963	0.95	17274	0.992
RAD23B	-7.31	12	-1.64	0.0505	784	0.963	0.949	17273	0.992
KDM1B	-7.31	12	-1.64	0.0507	785	0.963	0.949	17272	0.992
ARAP2	-7.3	12	-1.64	0.0507	786	0.963	0.949	17271	0.992
ETV3	-7.3	12	-1.64	0.0508	787	0.963	0.949	17270	0.992
ACAA1	-7.29	12	-1.63	0.0511	788	0.963	0.949	17269	0.992
OR52N1	-7.29	12	-1.63	0.0511	789	0.963	0.949	17268	0.992
ECI2	-7.29	12	-1.63	0.0511	790	0.963	0.949	17267	0.992
NDUFA4L2	-7.28	12	-1.63	0.0512	791	0.963	0.949	17266	0.992
LPXN	-7.28	12	-1.63	0.0512	792	0.963	0.949	17265	0.992
SRP19	-7.27	12	-1.63	0.0514	793	0.963	0.949	17264	0.992
DICER1	-7.27	12	-1.63	0.0515	794	0.963	0.949	17263	0.992
ERC2	-7.27	12	-1.63	0.0516	795	0.963	0.948	17262	0.992
MS4A2	-7.27	12	-1.63	0.0516	796	0.963	0.948	17261	0.992
CDK19	-7.26	12	-1.63	0.0517	797	0.963	0.948	17260	0.992
CPSF7	-7.26	12	-1.63	0.0517	798	0.963	0.948	17259	0.992
ASB6	-7.26	12	-1.63	0.0517	799	0.963	0.948	17258	0.992
CCDC115	-7.26	12	-1.63	0.0517	800	0.963	0.948	17257	0.992
GYPE	-5.14	6	-1.63	0.0517	801	0.963	0.948	17256	0.992
ASB1	-7.26	12	-1.63	0.0519	802	0.963	0.948	17255	0.992
APOC1	-7.25	12	-1.63	0.052	803	0.963	0.948	17254	0.992
SLC35F5	-7.25	12	-1.63	0.052	804	0.963	0.948	17253	0.992
STRADB	-7.25	12	-1.63	0.0521	805	0.963	0.948	17252	0.992
HIST1H1A	-7.25	12	-1.62	0.0521	806	0.963	0.948	17251	0.992
COL6A3	-7.24	12	-1.62	0.0521	807	0.963	0.948	17250	0.992
SGOL2	-7.24	12	-1.62	0.0522	808	0.963	0.948	17249	0.992
CLASRP	-7.24	12	-1.62	0.0522	809	0.963	0.948	17248	0.992
TMEM200A	-7.24	12	-1.62	0.0523	810	0.963	0.948	17247	0.992
TMEM17	-7.24	12	-1.62	0.0523	811	0.963	0.948	17246	0.992
UCK2	-7.24	12	-1.62	0.0523	812	0.963	0.948	17245	0.992
NCAPD3	-7.23	12	-1.62	0.0525	813	0.963	0.947	17244	0.992
LPGAT1	-7.22	12	-1.62	0.0527	814	0.963	0.947	17243	0.992
AVPR1A	-7.21	12	-1.62	0.053	815	0.963	0.947	17242	0.992
ZDHHC5	-7.2	12	-1.61	0.0533	816	0.963	0.947	17241	0.991
GLRX5	-7.2	12	-1.61	0.0533	817	0.963	0.947	17240	0.991
ENTPD4	-7.19	12	-1.61	0.0533	818	0.963	0.947	17239	0.991
KRTAP11-1	-7.19	12	-1.61	0.0534	819	0.963	0.947	17238	0.991
DAD1	-7.19	12	-1.61	0.0535	820	0.963	0.946	17237	0.991
ANAPC5	-7.19	12	-1.61	0.0535	821	0.963	0.946	17236	0.991
ZSWIM5	-7.19	12	-1.61	0.0536	822	0.963	0.946	17235	0.991
TARBP1	-7.18	12	-1.61	0.0536	823	0.963	0.946	17234	0.991
C12orf76	-7.18	12	-1.61	0.0537	824	0.963	0.946	17233	0.991
RHOJ	-7.18	12	-1.61	0.0537	825	0.963	0.946	17232	0.991
CDC7	-7.18	12	-1.61	0.0538	826	0.963	0.946	17231	0.991
PSMA7	-7.18	12	-1.61	0.0538	827	0.963	0.946	17230	0.991
SLC22A15	-7.17	12	-1.61	0.0539	828	0.963	0.946	17229	0.991
PTGER2	-7.17	12	-1.61	0.0539	829	0.963	0.946	17228	0.991
RBM23	-7.16	12	-1.61	0.0541	830	0.963	0.946	17227	0.991
KIAA1407	-7.16	12	-1.61	0.0541	831	0.963	0.946	17226	0.991
DIRC2	-7.16	12	-1.61	0.0541	832	0.963	0.946	17225	0.991
IFITM3	-7.16	12	-1.61	0.0541	833	0.963	0.946	17224	0.991
METTL12	-7.16	12	-1.61	0.0542	834	0.963	0.946	17223	0.991
TNS3	-7.15	12	-1.6	0.0544	835	0.963	0.946	17222	0.991
AHNAK2	-7.15	12	-1.6	0.0545	836	0.963	0.946	17221	0.991
EIF5A2	-7.15	12	-1.6	0.0545	837	0.963	0.946	17220	0.991
HDHD1	-7.14	12	-1.6	0.0548	838	0.963	0.945	17219	0.991
TCAIM	-7.13	12	-1.6	0.0548	839	0.963	0.945	17218	0.991
SAMD10	-7.13	12	-1.6	0.0549	840	0.963	0.945	17217	0.991
HOXD3	-7.13	12	-1.6	0.0549	841	0.963	0.945	17216	0.991
PALD1	-7.13	12	-1.6	0.0549	842	0.963	0.945	17215	0.991
HYAL3	-7.13	12	-1.6	0.055	843	0.963	0.945	17214	0.991
PAGE3	-7.12	12	-1.6	0.0551	844	0.963	0.945	17213	0.991
CEP128	-7.12	12	-1.6	0.0552	845	0.963	0.945	17212	0.991
HNRNPU	-7.12	12	-1.6	0.0552	846	0.963	0.945	17211	0.991
OR2A14	-7.12	12	-1.6	0.0552	847	0.963	0.945	17210	0.991
LCN2	-7.11	12	-1.59	0.0554	848	0.963	0.945	17209	0.991
ITGB5	-7.11	12	-1.59	0.0554	849	0.963	0.945	17208	0.991
SCD5	-7.11	12	-1.59	0.0555	850	0.963	0.945	17207	0.991
RHBDD3	-7.11	12	-1.59	0.0555	851	0.963	0.944	17206	0.991
CDT1	-7.11	12	-1.59	0.0556	852	0.963	0.944	17205	0.991
TPPP	-7.1	12	-1.59	0.0556	853	0.963	0.944	17204	0.991
RNF115	-7.1	12	-1.59	0.0557	854	0.963	0.944	17203	0.991
MLC1	-7.1	12	-1.59	0.0557	855	0.963	0.944	17202	0.991
RNASE13	-7.1	12	-1.59	0.0557	856	0.963	0.944	17201	0.991
RINT1	-7.1	12	-1.59	0.0557	857	0.963	0.944	17200	0.991
GLUL	-7.1	12	-1.59	0.0558	858	0.963	0.944	17199	0.991
DENND2C	-7.09	12	-1.59	0.0558	859	0.963	0.944	17198	0.991
SERPINB6	-7.09	12	-1.59	0.0559	860	0.963	0.944	17197	0.991
ZNF445	-7.09	12	-1.59	0.0559	861	0.963	0.944	17196	0.991
DHDDS	-7.09	12	-1.59	0.0559	862	0.963	0.944	17195	0.991
ZFHX2	-7.09	12	-1.59	0.0559	863	0.963	0.944	17194	0.991
PLEKHD1	-7.09	12	-1.59	0.056	864	0.963	0.944	17193	0.991
ODF2L	-7.08	12	-1.59	0.0562	865	0.963	0.944	17192	0.991
C11orf44	-7.08	12	-1.59	0.0562	866	0.963	0.944	17191	0.991
PRPF4B	-7.08	12	-1.59	0.0563	867	0.963	0.944	17190	0.991
HEPHL1	-7.08	12	-1.59	0.0563	868	0.963	0.944	17189	0.991
AHRR	-7.07	12	-1.59	0.0564	869	0.963	0.944	17188	0.991
MAB21L1	-7.07	12	-1.59	0.0564	870	0.963	0.944	17187	0.991
GNB2L1	-7.07	12	-1.59	0.0565	871	0.963	0.944	17186	0.991
SERPINE3	-7.06	12	-1.58	0.0567	872	0.963	0.943	17185	0.991
WDR48	-7.05	12	-1.58	0.0568	873	0.963	0.943	17184	0.991
BARX1	-7.05	12	-1.58	0.0569	874	0.963	0.943	17183	0.991
UNC5D	-7.05	12	-1.58	0.0569	875	0.963	0.943	17182	0.991
HSD11B2	-7.05	12	-1.58	0.057	876	0.963	0.943	17181	0.991
ENY2	-7.05	12	-1.58	0.0571	877	0.963	0.943	17180	0.991
RPGRIP1	-7.04	12	-1.58	0.0571	878	0.963	0.943	17179	0.991
KCNJ14	-7.04	12	-1.58	0.0572	879	0.963	0.943	17178	0.991
JMJD8	-7.03	12	-1.58	0.0574	880	0.963	0.943	17177	0.991
EIF3L	-7.03	12	-1.58	0.0574	881	0.963	0.943	17176	0.991
CCDC71L	-7.03	12	-1.58	0.0576	882	0.963	0.942	17175	0.991
RAN	-7.02	12	-1.57	0.0578	883	0.963	0.942	17174	0.991
HMGN2	-6.08	9	-1.57	0.0579	884	0.963	0.942	17173	0.991
APOBEC3G	-7.01	12	-1.57	0.0579	885	0.963	0.942	17172	0.991
STAB1	-7.01	12	-1.57	0.058	886	0.963	0.942	17171	0.991
SMIM19	-6.07	9	-1.57	0.058	887	0.963	0.942	17170	0.991
SOGA1	-7.01	12	-1.57	0.058	888	0.963	0.942	17169	0.991
HSD17B8	-7	12	-1.57	0.0582	889	0.963	0.942	17168	0.99
LY6G5C	-6.99	12	-1.57	0.0586	890	0.963	0.941	17167	0.99
CAND2	-6.98	12	-1.57	0.0587	891	0.963	0.941	17166	0.99
DDX23	-6.98	12	-1.56	0.0588	892	0.963	0.941	17165	0.99
KRT3	-6.98	12	-1.56	0.0588	893	0.963	0.941	17164	0.99
NMNAT2	-6.98	12	-1.56	0.0588	894	0.963	0.941	17163	0.99
RBMS1	-6.98	12	-1.56	0.0589	895	0.963	0.941	17162	0.99
PATE4	-6.97	12	-1.56	0.059	896	0.963	0.941	17161	0.99
NUTM1	-6.97	12	-1.56	0.059	897	0.963	0.941	17160	0.99
UBA1	-6.97	12	-1.56	0.059	898	0.963	0.941	17159	0.99
HIST1H4C	-6.04	9	-1.56	0.0591	899	0.963	0.941	17158	0.99
DCTN5	-6.97	12	-1.56	0.0591	900	0.963	0.941	17157	0.99
LRR1	-6.97	12	-1.56	0.0591	901	0.963	0.941	17156	0.99
YTHDF2	-6.97	12	-1.56	0.0591	902	0.963	0.941	17155	0.99
PPP2R4	-6.97	12	-1.56	0.0592	903	0.963	0.941	17154	0.99
LRRC29	-6.95	12	-1.56	0.0595	904	0.963	0.941	17153	0.99
ERCC6	-6.95	12	-1.56	0.0595	905	0.963	0.94	17152	0.99
SNX1	-6.95	12	-1.56	0.0595	906	0.963	0.94	17151	0.99
IBTK	-6.94	12	-1.56	0.0599	907	0.963	0.94	17150	0.99
FBXO39	-6.94	12	-1.56	0.0599	908	0.963	0.94	17149	0.99
TMX3	-6.93	12	-1.55	0.06	909	0.963	0.94	17148	0.99
NLRP4	-6.93	12	-1.55	0.06	910	0.963	0.94	17147	0.99
WAC	-6.93	12	-1.55	0.06	911	0.963	0.94	17146	0.99
INPP5J	-6.93	12	-1.55	0.0601	912	0.963	0.94	17145	0.99
TEAD2	-6.93	12	-1.55	0.0601	913	0.963	0.94	17144	0.99
DHX9	-6.93	12	-1.55	0.0601	914	0.963	0.94	17143	0.99
L3HYPDH	-6.93	12	-1.55	0.0602	915	0.963	0.94	17142	0.99
ESAM	-6.93	12	-1.55	0.0602	916	0.963	0.94	17141	0.99
MESP1	-6.92	12	-1.55	0.0603	917	0.963	0.94	17140	0.99
C9orf139	-6.92	12	-1.55	0.0604	918	0.963	0.94	17139	0.99
ZNF683	-6.92	12	-1.55	0.0604	919	0.963	0.94	17138	0.99
VANGL1	-6.92	12	-1.55	0.0605	920	0.963	0.94	17137	0.99
HARS	-6.91	12	-1.55	0.0606	921	0.963	0.939	17136	0.99
RIC8A	-6.91	12	-1.55	0.0606	922	0.963	0.939	17135	0.99
RPUSD2	-6.91	12	-1.55	0.0606	923	0.963	0.939	17134	0.99
OR4K2	-6.91	12	-1.55	0.0607	924	0.963	0.939	17133	0.99
PPP1R13L	-6.9	12	-1.55	0.0609	925	0.963	0.939	17132	0.99
P4HA3	-6.9	12	-1.55	0.0609	926	0.963	0.939	17131	0.99
C7orf62	-6.9	12	-1.55	0.061	927	0.963	0.939	17130	0.99
SGK1	-6.9	12	-1.55	0.061	928	0.963	0.939	17129	0.99
CCNB1	-6.88	12	-1.54	0.0616	929	0.963	0.938	17128	0.989
OR4Q3	-6.87	12	-1.54	0.0617	930	0.963	0.938	17127	0.989
USP35	-6.87	12	-1.54	0.0617	931	0.963	0.938	17126	0.989
OPN3	-6.87	12	-1.54	0.0618	932	0.963	0.938	17125	0.989
DARC	-6.86	12	-1.54	0.0619	933	0.963	0.938	17124	0.989
ASZ1	-6.86	12	-1.54	0.0619	934	0.963	0.938	17123	0.989
SDR16C5	-6.86	12	-1.54	0.0619	935	0.963	0.938	17122	0.989
ANO2	-6.85	12	-1.54	0.0622	936	0.963	0.938	17121	0.989
CDH2	-6.85	12	-1.54	0.0623	937	0.963	0.938	17120	0.989
C14orf166B	-6.85	12	-1.54	0.0624	938	0.963	0.938	17119	0.989
DDX59	-6.84	12	-1.53	0.0625	939	0.963	0.938	17118	0.989
PPBP	-6.84	12	-1.53	0.0625	940	0.963	0.937	17117	0.989
ZNF513	-6.84	12	-1.53	0.0626	941	0.963	0.937	17116	0.989
CCT2	-6.84	12	-1.53	0.0626	942	0.963	0.937	17115	0.989
BATF2	-6.84	12	-1.53	0.0626	943	0.963	0.937	17114	0.989
PKN2	-6.84	12	-1.53	0.0627	944	0.963	0.937	17113	0.989
LYRM5	-3.42	3	-1.53	0.0627	945	0.963	0.937	17112	0.989
KRTAP6-2	-6.83	12	-1.53	0.0628	946	0.963	0.937	17111	0.989
YARS	-6.83	12	-1.53	0.0629	947	0.963	0.937	17110	0.989
RABIF	-6.83	12	-1.53	0.0629	948	0.963	0.937	17109	0.989
CLK3	-6.83	12	-1.53	0.063	949	0.963	0.937	17108	0.989
CTDSPL	-6.82	12	-1.53	0.0632	950	0.963	0.937	17107	0.989
MEX3A	-6.81	12	-1.53	0.0633	951	0.963	0.937	17106	0.989
CYP26B1	-6.81	12	-1.53	0.0634	952	0.963	0.937	17105	0.989
TSTD2	-6.81	12	-1.53	0.0635	953	0.963	0.937	17104	0.989
SMARCA5	-6.8	12	-1.52	0.0636	954	0.963	0.936	17103	0.989
INO80	-6.8	12	-1.52	0.0637	955	0.963	0.936	17102	0.989
PIEZO2	-6.8	12	-1.52	0.0638	956	0.963	0.936	17101	0.989
SBF2	-6.79	12	-1.52	0.0639	957	0.963	0.936	17100	0.988
KLRF1	-6.79	12	-1.52	0.064	958	0.963	0.936	17099	0.988
NRL	-6.79	12	-1.52	0.0641	959	0.963	0.936	17098	0.988
KDELR3	-6.78	12	-1.52	0.0642	960	0.963	0.936	17097	0.988
SLC9C2	-6.78	12	-1.52	0.0642	961	0.963	0.936	17096	0.988
CRISP1	-6.78	12	-1.52	0.0643	962	0.963	0.936	17095	0.988
RS1	-6.78	12	-1.52	0.0643	963	0.963	0.936	17094	0.988
C3orf18	-6.78	12	-1.52	0.0643	964	0.963	0.936	17093	0.988
RPSA	-6.78	12	-1.52	0.0643	965	0.963	0.936	17092	0.988
UBE2L6	-6.77	12	-1.52	0.0644	966	0.963	0.936	17091	0.988
RGL2	-6.77	12	-1.52	0.0644	967	0.963	0.936	17090	0.988
IFT52	-6.77	12	-1.52	0.0646	968	0.963	0.935	17089	0.988
ASS1	-6.77	12	-1.52	0.0646	969	0.963	0.935	17088	0.988
WBP4	-6.77	12	-1.52	0.0646	970	0.963	0.935	17087	0.988
RNASE1	-6.77	12	-1.52	0.0647	971	0.963	0.935	17086	0.988
AKTIP	-6.76	12	-1.52	0.0647	972	0.963	0.935	17085	0.988
PIK3C2A	-6.76	12	-1.52	0.0648	973	0.963	0.935	17084	0.988
TMEM126B	-6.76	12	-1.52	0.0648	974	0.963	0.935	17083	0.988
CHRDL2	-6.76	12	-1.51	0.0649	975	0.963	0.935	17082	0.988
MDM2	-6.76	12	-1.51	0.0649	976	0.963	0.935	17081	0.988
PAN2	-6.76	12	-1.51	0.0649	977	0.963	0.935	17080	0.988
FAIM2	-6.75	12	-1.51	0.065	978	0.963	0.935	17079	0.988
STK11	-6.75	12	-1.51	0.0651	979	0.963	0.935	17078	0.988
AHNAK	-6.75	12	-1.51	0.0651	980	0.963	0.935	17077	0.988
RPA2	-6.75	12	-1.51	0.0651	981	0.963	0.935	17076	0.988
SLC9A4	-6.75	12	-1.51	0.0651	982	0.963	0.935	17075	0.988
SAPCD2	-6.75	12	-1.51	0.0651	983	0.963	0.935	17074	0.988
DDX19B	-6.75	12	-1.51	0.0652	984	0.963	0.935	17073	0.988
DDX53	-6.75	12	-1.51	0.0652	985	0.963	0.935	17072	0.988
METTL21C	-6.74	12	-1.51	0.0653	986	0.963	0.935	17071	0.988
GRAMD4	-6.74	12	-1.51	0.0654	987	0.963	0.935	17070	0.988
B4GALT5	-6.74	12	-1.51	0.0654	988	0.963	0.935	17069	0.988
BCL2L2	-5.84	9	-1.51	0.0655	989	0.963	0.935	17068	0.988
MAD2L2	-6.73	12	-1.51	0.0656	990	0.963	0.934	17067	0.988
TAAR2	-6.73	12	-1.51	0.0657	991	0.963	0.934	17066	0.988
GIMAP1	-6.73	12	-1.51	0.0657	992	0.963	0.934	17065	0.988
POU2F3	-6.73	12	-1.51	0.0657	993	0.963	0.934	17064	0.988
TFPT	-6.72	12	-1.51	0.0658	994	0.963	0.934	17063	0.988
ANGPTL1	-6.72	12	-1.51	0.0659	995	0.963	0.934	17062	0.988
CEP57	-6.72	12	-1.51	0.0659	996	0.963	0.934	17061	0.988
ALKBH1	-6.72	12	-1.51	0.066	997	0.963	0.934	17060	0.988
AFTPH	-6.72	12	-1.51	0.0661	998	0.963	0.934	17059	0.988
SCGB1D1	-6.71	12	-1.5	0.0662	999	0.963	0.934	17058	0.988
SUPT3H	-6.71	12	-1.5	0.0662	1000	0.963	0.934	17057	0.988
RBM25	-6.71	12	-1.5	0.0663	1001	0.963	0.934	17056	0.988
BNC1	-6.71	12	-1.5	0.0663	1002	0.963	0.934	17055	0.988
RGS14	-6.71	12	-1.5	0.0663	1003	0.963	0.934	17054	0.988
WRN	-6.7	12	-1.5	0.0665	1004	0.963	0.934	17053	0.988
PCDHGB6	-6.7	12	-1.5	0.0665	1005	0.963	0.933	17052	0.988
SLC35A3	-6.7	12	-1.5	0.0666	1006	0.963	0.933	17051	0.988
RPS11	-6.7	12	-1.5	0.0666	1007	0.963	0.933	17050	0.988
SACM1L	-6.7	12	-1.5	0.0667	1008	0.963	0.933	17049	0.988
MOGAT3	-6.69	12	-1.5	0.0667	1009	0.963	0.933	17048	0.988
CDC45	-6.69	12	-1.5	0.0667	1010	0.963	0.933	17047	0.988
AMPD2	-6.69	12	-1.5	0.0669	1011	0.963	0.933	17046	0.988
CEPT1	-6.69	12	-1.5	0.0669	1012	0.963	0.933	17045	0.988
ZMYND11	-6.69	12	-1.5	0.0669	1013	0.963	0.933	17044	0.988
B3GAT3	-6.69	12	-1.5	0.0669	1014	0.963	0.933	17043	0.988
FADS3	-6.68	12	-1.5	0.067	1015	0.963	0.933	17042	0.988
SIX3	-6.68	12	-1.5	0.0671	1016	0.963	0.933	17041	0.988
KIF3A	-6.68	12	-1.5	0.0671	1017	0.963	0.933	17040	0.988
PCCA	-6.67	12	-1.5	0.0673	1018	0.963	0.933	17039	0.988
DTHD1	-6.67	12	-1.5	0.0673	1019	0.963	0.933	17038	0.988
MPP4	-6.67	12	-1.49	0.0675	1020	0.963	0.933	17037	0.988
POC1A	-6.66	12	-1.49	0.0677	1021	0.963	0.932	17036	0.988
ZYG11A	-6.66	12	-1.49	0.0678	1022	0.963	0.932	17035	0.988
ANKLE2	-6.66	12	-1.49	0.0679	1023	0.963	0.932	17034	0.988
FEN1	-6.66	12	-1.49	0.0679	1024	0.963	0.932	17033	0.988
ISL2	-6.65	12	-1.49	0.0679	1025	0.963	0.932	17032	0.988
BNIPL	-6.65	12	-1.49	0.0679	1026	0.963	0.932	17031	0.988
IKZF4	-6.65	12	-1.49	0.068	1027	0.963	0.932	17030	0.988
TMEM74	-6.65	12	-1.49	0.0681	1028	0.963	0.932	17029	0.988
ZNF615	-6.64	12	-1.49	0.0682	1029	0.963	0.932	17028	0.988
DDX58	-6.64	12	-1.49	0.0682	1030	0.963	0.932	17027	0.988
SASH1	-6.64	12	-1.49	0.0683	1031	0.963	0.932	17026	0.988
ZXDC	-6.64	12	-1.49	0.0683	1032	0.963	0.932	17025	0.988
TIMP1	-6.64	12	-1.49	0.0684	1033	0.963	0.932	17024	0.988
C6orf163	-6.64	12	-1.49	0.0684	1034	0.963	0.932	17023	0.988
L3MBTL4	-6.63	12	-1.49	0.0685	1035	0.963	0.932	17022	0.988
ARHGAP9	-6.63	12	-1.49	0.0685	1036	0.963	0.931	17021	0.988
TMPRSS6	-6.63	12	-1.49	0.0685	1037	0.963	0.931	17020	0.988
HSPH1	-6.63	12	-1.49	0.0686	1038	0.963	0.931	17019	0.988
ITGBL1	-6.63	12	-1.49	0.0687	1039	0.963	0.931	17018	0.988
ARIH2OS	-6.63	12	-1.49	0.0687	1040	0.963	0.931	17017	0.988
SKP2	-6.62	12	-1.48	0.0688	1041	0.963	0.931	17016	0.988
USP4	-6.62	12	-1.48	0.0688	1042	0.963	0.931	17015	0.988
PDZK1IP1	-6.62	12	-1.48	0.0689	1043	0.963	0.931	17014	0.988
SLC39A2	-6.62	12	-1.48	0.069	1044	0.963	0.931	17013	0.988
JHDM1D	-6.62	12	-1.48	0.069	1045	0.963	0.931	17012	0.988
PTDSS2	-6.62	12	-1.48	0.069	1046	0.963	0.931	17011	0.988
EDDM3A	-6.61	12	-1.48	0.0691	1047	0.963	0.931	17010	0.988
AHSA1	-6.61	12	-1.48	0.0691	1048	0.963	0.931	17009	0.988
ERH	-6.61	12	-1.48	0.0691	1049	0.963	0.931	17008	0.988
NXF3	-6.61	12	-1.48	0.0692	1050	0.963	0.931	17007	0.988
C1orf146	-4.67	6	-1.48	0.0692	1051	0.963	0.931	17006	0.988
KPNA3	-6.61	12	-1.48	0.0693	1052	0.963	0.931	17005	0.988
PRRX2	-6.61	12	-1.48	0.0693	1053	0.963	0.931	17004	0.988
FH	-6.6	12	-1.48	0.0694	1054	0.963	0.931	17003	0.988
NIPBL	-6.6	12	-1.48	0.0695	1055	0.963	0.931	17002	0.988
PABPC3	-6.6	12	-1.48	0.0696	1056	0.963	0.93	17001	0.988
MAGED2	-6.59	12	-1.48	0.0697	1057	0.963	0.93	17000	0.988
CACNG3	-6.59	12	-1.48	0.0697	1058	0.963	0.93	16999	0.988
CCDC80	-6.59	12	-1.48	0.0698	1059	0.963	0.93	16998	0.988
ACCS	-6.59	12	-1.48	0.0699	1060	0.963	0.93	16997	0.988
SLC25A40	-6.59	12	-1.48	0.0699	1061	0.963	0.93	16996	0.988
HIF3A	-6.58	12	-1.48	0.07	1062	0.963	0.93	16995	0.988
DCN	-6.58	12	-1.48	0.0701	1063	0.963	0.93	16994	0.988
APEH	-6.58	12	-1.47	0.0702	1064	0.963	0.93	16993	0.988
LRRC41	-6.58	12	-1.47	0.0702	1065	0.963	0.93	16992	0.988
TIGD6	-6.58	12	-1.47	0.0702	1066	0.963	0.93	16991	0.988
LOR	-6.57	12	-1.47	0.0703	1067	0.963	0.93	16990	0.988
DNMT3B	-6.57	12	-1.47	0.0703	1068	0.963	0.93	16989	0.988
TRIM28	-6.57	12	-1.47	0.0704	1069	0.963	0.93	16988	0.988
CHMP5	-6.57	12	-1.47	0.0704	1070	0.963	0.93	16987	0.988
RAD21L1	-6.57	12	-1.47	0.0705	1071	0.963	0.93	16986	0.988
C22orf24	-6.57	12	-1.47	0.0705	1072	0.963	0.93	16985	0.988
SCNN1G	-6.56	12	-1.47	0.0708	1073	0.963	0.929	16984	0.988
CYP11B1	-6.56	12	-1.47	0.0708	1074	0.963	0.929	16983	0.988
FAM98C	-6.56	12	-1.47	0.0708	1075	0.963	0.929	16982	0.988
MTERFD3	-6.56	12	-1.47	0.0708	1076	0.963	0.929	16981	0.988
SRD5A3	-6.55	12	-1.47	0.0709	1077	0.963	0.929	16980	0.988
CCDC113	-6.55	12	-1.47	0.0709	1078	0.963	0.929	16979	0.988
GAS2L1	-6.55	12	-1.47	0.071	1079	0.963	0.929	16978	0.988
DLGAP3	-6.55	12	-1.47	0.071	1080	0.963	0.929	16977	0.988
CETP	-6.55	12	-1.47	0.071	1081	0.963	0.929	16976	0.988
ATE1	-6.55	12	-1.47	0.0711	1082	0.963	0.929	16975	0.988
ATP6V0E2	-6.54	12	-1.47	0.0712	1083	0.963	0.929	16974	0.988
UHMK1	-6.54	12	-1.47	0.0712	1084	0.963	0.929	16973	0.988
ARHGAP18	-6.54	12	-1.47	0.0712	1085	0.963	0.929	16972	0.988
DRD2	-6.54	12	-1.47	0.0712	1086	0.963	0.929	16971	0.988
AAR2	-6.54	12	-1.47	0.0712	1087	0.963	0.929	16970	0.988
UCHL5	-6.54	12	-1.47	0.0713	1088	0.963	0.929	16969	0.988
C22orf46	-6.54	12	-1.47	0.0713	1089	0.963	0.929	16968	0.988
APOC3	-6.54	12	-1.47	0.0713	1090	0.963	0.929	16967	0.988
RLIM	-6.54	12	-1.47	0.0714	1091	0.963	0.929	16966	0.988
EGFL7	-6.54	12	-1.47	0.0714	1092	0.963	0.929	16965	0.988
WDR33	-6.53	12	-1.46	0.0717	1093	0.963	0.928	16964	0.988
CPNE9	-6.53	12	-1.46	0.0717	1094	0.963	0.928	16963	0.988
MORN1	-6.53	12	-1.46	0.0717	1095	0.963	0.928	16962	0.988
KRTAP10-3	-6.53	12	-1.46	0.0718	1096	0.963	0.928	16961	0.988
LRP5	-6.53	12	-1.46	0.0718	1097	0.963	0.928	16960	0.988
NIPSNAP3A	-6.52	12	-1.46	0.0719	1098	0.963	0.928	16959	0.988
CHTF8	-6.52	12	-1.46	0.0719	1099	0.963	0.928	16958	0.988
SATL1	-6.52	12	-1.46	0.072	1100	0.963	0.928	16957	0.988
C11orf54	-6.52	12	-1.46	0.0721	1101	0.963	0.928	16956	0.988
FCRLB	-6.51	12	-1.46	0.0722	1102	0.963	0.928	16955	0.988
PLK4	-6.51	12	-1.46	0.0722	1103	0.963	0.928	16954	0.988
UBQLN1	-6.51	12	-1.46	0.0723	1104	0.963	0.928	16953	0.988
MCM10	-6.51	12	-1.46	0.0724	1105	0.963	0.928	16952	0.988
NPR1	-6.51	12	-1.46	0.0724	1106	0.963	0.928	16951	0.988
ABHD5	-6.5	12	-1.46	0.0724	1107	0.963	0.928	16950	0.988
PDLIM5	-6.5	12	-1.46	0.0725	1108	0.963	0.928	16949	0.988
ELMO2	-6.5	12	-1.46	0.0725	1109	0.963	0.928	16948	0.988
PAPPA	-6.5	12	-1.46	0.0725	1110	0.963	0.928	16947	0.988
STAC	-6.5	12	-1.46	0.0727	1111	0.963	0.927	16946	0.988
S100A14	-6.5	12	-1.46	0.0727	1112	0.963	0.927	16945	0.988
PDE7A	-6.5	12	-1.46	0.0727	1113	0.963	0.927	16944	0.988
SUV420H1	-6.49	12	-1.46	0.0727	1114	0.963	0.927	16943	0.988
ODAM	-6.49	12	-1.46	0.0728	1115	0.963	0.927	16942	0.988
CXCR6	-6.49	12	-1.45	0.0729	1116	0.963	0.927	16941	0.988
ANKRD39	-6.49	12	-1.45	0.073	1117	0.963	0.927	16940	0.988
NCF1	-6.48	12	-1.45	0.0731	1118	0.963	0.927	16939	0.988
TMEM53	-6.48	12	-1.45	0.0731	1119	0.963	0.927	16938	0.988
SEC23A	-6.48	12	-1.45	0.0732	1120	0.963	0.927	16937	0.988
PSMB5	-6.48	12	-1.45	0.0732	1121	0.963	0.927	16936	0.988
PJA2	-6.48	12	-1.45	0.0732	1122	0.963	0.927	16935	0.988
PAX9	-6.48	12	-1.45	0.0733	1123	0.963	0.927	16934	0.988
HEG1	-6.47	12	-1.45	0.0733	1124	0.963	0.927	16933	0.988
ENPP3	-6.47	12	-1.45	0.0734	1125	0.963	0.927	16932	0.988
POSTN	-6.47	12	-1.45	0.0735	1126	0.963	0.927	16931	0.988
WRAP73	-6.47	12	-1.45	0.0735	1127	0.963	0.927	16930	0.988
XYLB	-6.47	12	-1.45	0.0736	1128	0.963	0.926	16929	0.988
IQCG	-6.47	12	-1.45	0.0736	1129	0.963	0.926	16928	0.988
NCOA5	-6.47	12	-1.45	0.0736	1130	0.963	0.926	16927	0.988
CLDN10	-6.47	12	-1.45	0.0736	1131	0.963	0.926	16926	0.988
FCRL5	-6.46	12	-1.45	0.0737	1132	0.963	0.926	16925	0.988
SERINC3	-6.46	12	-1.45	0.0737	1133	0.963	0.926	16924	0.988
FAM185A	-6.46	12	-1.45	0.0737	1134	0.963	0.926	16923	0.988
SPATA9	-6.46	12	-1.45	0.0738	1135	0.963	0.926	16922	0.988
TXLNA	-6.46	12	-1.45	0.0738	1136	0.963	0.926	16921	0.988
LUZP2	-6.46	12	-1.45	0.0738	1137	0.963	0.926	16920	0.988
C6orf89	-6.46	12	-1.45	0.0739	1138	0.963	0.926	16919	0.988
PAF1	-6.45	12	-1.45	0.0741	1139	0.963	0.926	16918	0.988
MTFP1	-6.45	12	-1.45	0.0741	1140	0.963	0.926	16917	0.988
ARHGAP5	-6.45	12	-1.45	0.0741	1141	0.963	0.926	16916	0.988
ENTPD2	-6.45	12	-1.44	0.0743	1142	0.963	0.926	16915	0.988
ZCCHC13	-6.44	12	-1.44	0.0743	1143	0.963	0.926	16914	0.988
HEBP2	-6.44	12	-1.44	0.0743	1144	0.963	0.926	16913	0.988
MUTYH	-6.44	12	-1.44	0.0744	1145	0.963	0.926	16912	0.988
LAMB2	-6.44	12	-1.44	0.0744	1146	0.963	0.926	16911	0.988
HSD17B2	-6.44	12	-1.44	0.0746	1147	0.963	0.925	16910	0.988
VSTM2B	-6.44	12	-1.44	0.0746	1148	0.963	0.925	16909	0.988
CDC34	-6.43	12	-1.44	0.0746	1149	0.963	0.925	16908	0.988
SLC5A2	-6.43	12	-1.44	0.0747	1150	0.963	0.925	16907	0.988
SDC4	-6.43	12	-1.44	0.0748	1151	0.963	0.925	16906	0.988
GALNT4	-6.43	12	-1.44	0.0748	1152	0.963	0.925	16905	0.988
PIGR	-6.42	12	-1.44	0.0749	1153	0.963	0.925	16904	0.988
CUTC	-6.42	12	-1.44	0.0749	1154	0.963	0.925	16903	0.988
TMPRSS13	-6.42	12	-1.44	0.0751	1155	0.963	0.925	16902	0.988
CABP2	-6.42	12	-1.44	0.0752	1156	0.963	0.925	16901	0.988
DGAT1	-6.41	12	-1.44	0.0754	1157	0.963	0.925	16900	0.988
CDC42BPB	-6.41	12	-1.44	0.0754	1158	0.963	0.925	16899	0.988
CHST8	-6.4	12	-1.44	0.0756	1159	0.963	0.924	16898	0.988
PARK7	-6.4	12	-1.43	0.0758	1160	0.963	0.924	16897	0.988
HEATR2	-6.4	12	-1.43	0.0758	1161	0.963	0.924	16896	0.988
SF3B3	-6.4	12	-1.43	0.0759	1162	0.963	0.924	16895	0.988
NDNL2	-6.39	12	-1.43	0.0759	1163	0.963	0.924	16894	0.988
C1QL4	-6.39	12	-1.43	0.076	1164	0.963	0.924	16893	0.988
MAATS1	-6.39	12	-1.43	0.076	1165	0.963	0.924	16892	0.988
AK9	-6.39	12	-1.43	0.076	1166	0.963	0.924	16891	0.988
SERPIND1	-6.39	12	-1.43	0.0761	1167	0.963	0.924	16890	0.988
DAGLB	-6.39	12	-1.43	0.0761	1168	0.963	0.924	16889	0.988
MGAT2	-6.38	12	-1.43	0.0763	1169	0.963	0.924	16888	0.988
HIST1H3C	-6.38	12	-1.43	0.0763	1170	0.963	0.924	16887	0.988
KRT85	-6.38	12	-1.43	0.0765	1171	0.963	0.924	16886	0.987
OR5L1	-6.37	12	-1.43	0.0766	1172	0.963	0.923	16885	0.987
AMFR	-6.37	12	-1.43	0.0766	1173	0.963	0.923	16884	0.987
ABHD16B	-6.37	12	-1.43	0.0767	1174	0.963	0.923	16883	0.987
OR10Z1	-6.36	12	-1.43	0.0769	1175	0.963	0.923	16882	0.987
TMEM178B	-6.36	12	-1.43	0.077	1176	0.963	0.923	16881	0.987
UBE2T	-6.36	12	-1.42	0.0771	1177	0.963	0.923	16880	0.987
FAM63B	-6.36	12	-1.42	0.0771	1178	0.963	0.923	16879	0.987
CMA1	-6.35	12	-1.42	0.0772	1179	0.963	0.923	16878	0.987
SRP14	-6.35	12	-1.42	0.0773	1180	0.963	0.923	16877	0.987
OTOR	-6.35	12	-1.42	0.0773	1181	0.963	0.923	16876	0.987
CTSS	-6.35	12	-1.42	0.0774	1182	0.963	0.923	16875	0.987
OR1N1	-6.34	12	-1.42	0.0775	1183	0.963	0.923	16874	0.987
ACRV1	-6.34	12	-1.42	0.0775	1184	0.963	0.922	16873	0.987
WFDC3	-6.34	12	-1.42	0.0776	1185	0.963	0.922	16872	0.987
IRS2	-6.33	12	-1.42	0.0779	1186	0.963	0.922	16871	0.987
SCIMP	-6.33	12	-1.42	0.078	1187	0.963	0.922	16870	0.987
NFYC	-6.33	12	-1.42	0.078	1188	0.963	0.922	16869	0.987
YEATS4	-6.33	12	-1.42	0.0781	1189	0.963	0.922	16868	0.987
COPS3	-6.33	12	-1.42	0.0781	1190	0.963	0.922	16867	0.987
ENDOU	-6.33	12	-1.42	0.0781	1191	0.963	0.922	16866	0.987
HIST1H3I	-6.33	12	-1.42	0.0781	1192	0.963	0.922	16865	0.987
ZBTB7B	-6.32	12	-1.42	0.0781	1193	0.963	0.922	16864	0.987
GEMIN5	-6.32	12	-1.42	0.0783	1194	0.963	0.922	16863	0.987
AHSP	-6.32	12	-1.42	0.0784	1195	0.963	0.922	16862	0.987
PROX2	-6.32	12	-1.42	0.0784	1196	0.963	0.922	16861	0.987
KIFAP3	-6.31	12	-1.42	0.0785	1197	0.963	0.922	16860	0.987
TAGLN	-6.31	12	-1.42	0.0785	1198	0.963	0.921	16859	0.987
PUS3	-6.31	12	-1.42	0.0785	1199	0.963	0.921	16858	0.987
LONP2	-6.31	12	-1.41	0.0786	1200	0.963	0.921	16857	0.987
LENG1	-6.31	12	-1.41	0.0786	1201	0.963	0.921	16856	0.987
KCNN1	-6.31	12	-1.41	0.0787	1202	0.963	0.921	16855	0.987
SPATA31D1	-6.3	12	-1.41	0.0788	1203	0.963	0.921	16854	0.987
CTSG	-6.3	12	-1.41	0.0788	1204	0.963	0.921	16853	0.987
RORB	-6.3	12	-1.41	0.0789	1205	0.963	0.921	16852	0.987
CLCN4	-6.3	12	-1.41	0.0789	1206	0.963	0.921	16851	0.987
DOCK3	-6.3	12	-1.41	0.0789	1207	0.963	0.921	16850	0.987
STRIP2	-6.3	12	-1.41	0.079	1208	0.963	0.921	16849	0.987
PHLDA1	-6.3	12	-1.41	0.0791	1209	0.963	0.921	16848	0.987
DEK	-6.29	12	-1.41	0.0792	1210	0.963	0.921	16847	0.987
SPOPL	-6.29	12	-1.41	0.0795	1211	0.963	0.921	16846	0.987
C6orf201	-6.28	12	-1.41	0.0795	1212	0.963	0.921	16845	0.987
NFYA	-6.28	12	-1.41	0.0795	1213	0.963	0.921	16844	0.987
KLRC3	-6.28	12	-1.41	0.0795	1214	0.963	0.92	16843	0.987
CGN	-6.28	12	-1.41	0.0796	1215	0.963	0.92	16842	0.987
CELSR2	-6.28	12	-1.41	0.0796	1216	0.963	0.92	16841	0.987
TPP2	-6.28	12	-1.41	0.0796	1217	0.963	0.92	16840	0.987
PLEKHB1	-6.28	12	-1.41	0.0797	1218	0.963	0.92	16839	0.987
KBTBD7	-6.28	12	-1.41	0.0798	1219	0.963	0.92	16838	0.987
KIAA1715	-6.28	12	-1.41	0.0798	1220	0.963	0.92	16837	0.987
PAPPA2	-6.27	12	-1.41	0.08	1221	0.963	0.92	16836	0.987
TNNC1	-6.27	12	-1.4	0.0801	1222	0.963	0.92	16835	0.987
CHD6	-6.26	12	-1.4	0.0802	1223	0.963	0.92	16834	0.987
BBS10	-6.26	12	-1.4	0.0802	1224	0.963	0.92	16833	0.987
HAO2	-6.26	12	-1.4	0.0802	1225	0.963	0.92	16832	0.987
RHOF	-6.26	12	-1.4	0.0802	1226	0.963	0.92	16831	0.987
KLHL33	-6.26	12	-1.4	0.0802	1227	0.963	0.92	16830	0.987
CLK2	-6.26	12	-1.4	0.0802	1228	0.963	0.92	16829	0.987
PACS2	-6.26	12	-1.4	0.0802	1229	0.963	0.92	16828	0.987
IARS	-6.26	12	-1.4	0.0803	1230	0.963	0.92	16827	0.987
ZNF134	-6.26	12	-1.4	0.0803	1231	0.963	0.92	16826	0.987
TMEM150A	-6.26	12	-1.4	0.0803	1232	0.963	0.92	16825	0.987
FKBP6	-6.26	12	-1.4	0.0804	1233	0.963	0.92	16824	0.987
CCDC64	-6.25	12	-1.4	0.0805	1234	0.963	0.92	16823	0.987
LRP10	-6.25	12	-1.4	0.0805	1235	0.963	0.919	16822	0.987
BCKDHB	-6.25	12	-1.4	0.0805	1236	0.963	0.919	16821	0.987
TFIP11	-6.25	12	-1.4	0.0806	1237	0.963	0.919	16820	0.987
HIVEP2	-6.25	12	-1.4	0.0806	1238	0.963	0.919	16819	0.987
LINC00998	-3.13	3	-1.4	0.0806	1239	0.963	0.919	16818	0.987
LACRT	-6.25	12	-1.4	0.0807	1240	0.963	0.919	16817	0.987
XCR1	-6.24	12	-1.4	0.0809	1241	0.963	0.919	16816	0.987
DIXDC1	-6.24	12	-1.4	0.0809	1242	0.963	0.919	16815	0.987
HEMK1	-6.24	12	-1.4	0.081	1243	0.963	0.919	16814	0.987
RAB9B	-6.24	12	-1.4	0.0811	1244	0.963	0.919	16813	0.987
GRIA3	-6.24	12	-1.4	0.0811	1245	0.963	0.919	16812	0.987
UBL4B	-6.24	12	-1.4	0.0811	1246	0.963	0.919	16811	0.987
EIF3M	-6.23	12	-1.4	0.0812	1247	0.963	0.919	16810	0.987
ZBTB22	-6.23	12	-1.4	0.0812	1248	0.963	0.919	16809	0.987
CARD17	-6.23	12	-1.4	0.0813	1249	0.963	0.919	16808	0.987
ADCY4	-6.23	12	-1.4	0.0814	1250	0.963	0.919	16807	0.987
BTAF1	-6.22	12	-1.39	0.0815	1251	0.963	0.918	16806	0.987
EXOC8	-6.22	12	-1.39	0.0815	1252	0.963	0.918	16805	0.987
C6orf118	-6.22	12	-1.39	0.0816	1253	0.963	0.918	16804	0.987
RNF113A	-6.22	12	-1.39	0.0817	1254	0.963	0.918	16803	0.987
PPIB	-6.22	12	-1.39	0.0817	1255	0.963	0.918	16802	0.987
RANBP10	-6.22	12	-1.39	0.0817	1256	0.963	0.918	16801	0.987
HAUS4	-6.22	12	-1.39	0.0818	1257	0.963	0.918	16800	0.987
ZBTB17	-6.22	12	-1.39	0.0818	1258	0.963	0.918	16799	0.987
OVOL3	-6.21	12	-1.39	0.0819	1259	0.963	0.918	16798	0.987
ZNF549	-6.21	12	-1.39	0.0819	1260	0.963	0.918	16797	0.987
LPP	-6.21	12	-1.39	0.0819	1261	0.963	0.918	16796	0.987
SERPINC1	-6.21	12	-1.39	0.082	1262	0.963	0.918	16795	0.987
OR5M3	-6.21	12	-1.39	0.0821	1263	0.963	0.918	16794	0.987
ALAD	-6.2	12	-1.39	0.0822	1264	0.963	0.918	16793	0.987
NUF2	-6.2	12	-1.39	0.0823	1265	0.963	0.918	16792	0.987
SAE1	-6.2	12	-1.39	0.0824	1266	0.963	0.918	16791	0.987
IQUB	-6.19	12	-1.39	0.0825	1267	0.963	0.917	16790	0.987
OS9	-6.19	12	-1.39	0.0826	1268	0.963	0.917	16789	0.987
RALY	-6.19	12	-1.39	0.0826	1269	0.963	0.917	16788	0.987
SLC8B1	-6.19	12	-1.39	0.0826	1270	0.963	0.917	16787	0.987
ERO1L	-6.19	12	-1.39	0.0826	1271	0.963	0.917	16786	0.987
COA6	-6.19	12	-1.39	0.0827	1272	0.963	0.917	16785	0.987
ALS2CR11	-6.19	12	-1.39	0.0827	1273	0.963	0.917	16784	0.987
C6orf15	-6.19	12	-1.39	0.0828	1274	0.963	0.917	16783	0.987
ANG	-6.19	12	-1.39	0.0828	1275	0.963	0.917	16782	0.987
NPR3	-6.18	12	-1.39	0.0829	1276	0.963	0.917	16781	0.987
C14orf1	-6.18	12	-1.39	0.083	1277	0.963	0.917	16780	0.987
LPPR1	-6.17	12	-1.38	0.0832	1278	0.963	0.917	16779	0.987
CADM2	-6.17	12	-1.38	0.0835	1279	0.963	0.917	16778	0.986
MEAF6	-6.17	12	-1.38	0.0835	1280	0.963	0.917	16777	0.986
CENPL	-6.17	12	-1.38	0.0835	1281	0.963	0.916	16776	0.986
GFOD2	-6.16	12	-1.38	0.0836	1282	0.963	0.916	16775	0.986
HIGD1C	-6.16	12	-1.38	0.0836	1283	0.963	0.916	16774	0.986
TXNRD1	-6.16	12	-1.38	0.0837	1284	0.963	0.916	16773	0.986
ALYREF	-6.16	12	-1.38	0.0837	1285	0.963	0.916	16772	0.986
BRD9	-6.16	12	-1.38	0.0838	1286	0.963	0.916	16771	0.986
AKIP1	-6.16	12	-1.38	0.0838	1287	0.963	0.916	16770	0.986
ACTR8	-6.15	12	-1.38	0.0839	1288	0.963	0.916	16769	0.986
KCNN4	-6.15	12	-1.38	0.084	1289	0.963	0.916	16768	0.986
WFDC1	-6.15	12	-1.38	0.0841	1290	0.963	0.916	16767	0.986
GPR174	-6.15	12	-1.38	0.0841	1291	0.963	0.916	16766	0.986
LY9	-6.15	12	-1.38	0.0841	1292	0.963	0.916	16765	0.986
HLX	-6.15	12	-1.38	0.0842	1293	0.963	0.916	16764	0.986
IL3	-6.14	12	-1.38	0.0843	1294	0.963	0.916	16763	0.986
G3BP1	-6.14	12	-1.38	0.0843	1295	0.963	0.916	16762	0.986
CCDC181	-6.14	12	-1.38	0.0844	1296	0.963	0.916	16761	0.986
TBC1D22B	-6.14	12	-1.38	0.0845	1297	0.963	0.915	16760	0.986
C1orf53	-6.13	12	-1.37	0.0846	1298	0.963	0.915	16759	0.986
CCL21	-6.13	12	-1.37	0.0848	1299	0.963	0.915	16758	0.986
ZBTB43	-6.12	12	-1.37	0.085	1300	0.963	0.915	16757	0.986
ZMAT4	-6.12	12	-1.37	0.085	1301	0.963	0.915	16756	0.986
LAYN	-6.12	12	-1.37	0.085	1302	0.963	0.915	16755	0.986
GBGT1	-6.12	12	-1.37	0.0851	1303	0.963	0.915	16754	0.986
DIO1	-6.12	12	-1.37	0.0851	1304	0.963	0.915	16753	0.986
C11orf30	-6.12	12	-1.37	0.0852	1305	0.963	0.915	16752	0.986
PIGH	-6.12	12	-1.37	0.0853	1306	0.963	0.915	16751	0.986
CRTAM	-6.11	12	-1.37	0.0853	1307	0.963	0.915	16750	0.986
PPP6R3	-6.11	12	-1.37	0.0853	1308	0.963	0.915	16749	0.986
FLNC	-6.11	12	-1.37	0.0854	1309	0.963	0.915	16748	0.986
FBXL14	-6.11	12	-1.37	0.0855	1310	0.963	0.915	16747	0.986
CARNS1	-6.11	12	-1.37	0.0856	1311	0.963	0.914	16746	0.986
C2orf47	-6.1	12	-1.37	0.0856	1312	0.963	0.914	16745	0.986
GPN3	-6.1	12	-1.37	0.0856	1313	0.963	0.914	16744	0.986
NTF3	-6.1	12	-1.37	0.0858	1314	0.963	0.914	16743	0.986
TDRD5	-6.09	12	-1.37	0.086	1315	0.963	0.914	16742	0.986
ZNF527	-6.09	12	-1.36	0.0862	1316	0.963	0.914	16741	0.986
DHPS	-6.09	12	-1.36	0.0862	1317	0.963	0.914	16740	0.986
CRYGA	-6.09	12	-1.36	0.0863	1318	0.963	0.914	16739	0.986
RNF167	-6.08	12	-1.36	0.0863	1319	0.963	0.914	16738	0.986
ENO3	-6.08	12	-1.36	0.0864	1320	0.963	0.914	16737	0.986
AVIL	-6.08	12	-1.36	0.0864	1321	0.963	0.914	16736	0.986
PSMB9	-6.08	12	-1.36	0.0864	1322	0.963	0.914	16735	0.986
SLC35D2	-6.08	12	-1.36	0.0865	1323	0.963	0.914	16734	0.986
HSPA9	-6.07	12	-1.36	0.0867	1324	0.963	0.913	16733	0.985
TCF12	-6.07	12	-1.36	0.0868	1325	0.963	0.913	16732	0.985
NT5DC4	-6.07	12	-1.36	0.0869	1326	0.963	0.913	16731	0.985
TGM7	-6.07	12	-1.36	0.087	1327	0.963	0.913	16730	0.985
SYNDIG1L	-6.07	12	-1.36	0.087	1328	0.963	0.913	16729	0.985
ETS2	-6.07	12	-1.36	0.087	1329	0.963	0.913	16728	0.985
TIMM8B	-6.06	12	-1.36	0.0871	1330	0.963	0.913	16727	0.985
MAP7	-6.06	12	-1.36	0.0872	1331	0.963	0.913	16726	0.985
PCDHA11	-6.06	12	-1.36	0.0872	1332	0.963	0.913	16725	0.985
N6AMT2	-6.06	12	-1.36	0.0872	1333	0.963	0.913	16724	0.985
SNAPC3	-6.06	12	-1.36	0.0873	1334	0.963	0.913	16723	0.985
CDC42	-5.24	9	-1.36	0.0874	1335	0.963	0.913	16722	0.985
PLP2	-6.06	12	-1.36	0.0874	1336	0.963	0.913	16721	0.985
NDUFB8	-6.05	12	-1.36	0.0874	1337	0.963	0.913	16720	0.985
SYNE2	-6.05	12	-1.36	0.0874	1338	0.963	0.913	16719	0.985
HOXC11	-6.05	12	-1.36	0.0876	1339	0.963	0.912	16718	0.985
C5orf46	-5.24	9	-1.36	0.0877	1340	0.963	0.912	16717	0.985
OR8D4	-6.04	12	-1.35	0.0878	1341	0.963	0.912	16716	0.985
PAX6	-6.04	12	-1.35	0.0879	1342	0.963	0.912	16715	0.985
AAK1	-6.04	12	-1.35	0.0879	1343	0.963	0.912	16714	0.985
MLH3	-6.04	12	-1.35	0.088	1344	0.963	0.912	16713	0.985
BNIP2	-6.04	12	-1.35	0.088	1345	0.963	0.912	16712	0.985
FAM199X	-6.04	12	-1.35	0.088	1346	0.963	0.912	16711	0.985
SCYL1	-6.04	12	-1.35	0.088	1347	0.963	0.912	16710	0.985
GTPBP1	-6.04	12	-1.35	0.0881	1348	0.963	0.912	16709	0.985
PSMA2	-6.03	12	-1.35	0.0882	1349	0.963	0.912	16708	0.985
SAR1B	-6.03	12	-1.35	0.0882	1350	0.963	0.912	16707	0.985
KLHDC8B	-6.03	12	-1.35	0.0883	1351	0.963	0.912	16706	0.985
PANX1	-6.03	12	-1.35	0.0884	1352	0.963	0.912	16705	0.985
TUBA1C	-3.01	3	-1.35	0.0885	1353	0.963	0.911	16704	0.985
COQ7	-6.02	12	-1.35	0.0885	1354	0.963	0.911	16703	0.985
ZSCAN12	-6.02	12	-1.35	0.0886	1355	0.963	0.911	16702	0.985
AR	-6.02	12	-1.35	0.0886	1356	0.963	0.911	16701	0.985
CYP11B2	-6.02	12	-1.35	0.0887	1357	0.963	0.911	16700	0.985
RNF175	-6.02	12	-1.35	0.0887	1358	0.963	0.911	16699	0.985
LRRC8D	-6.02	12	-1.35	0.0888	1359	0.963	0.911	16698	0.985
MMP10	-6.02	12	-1.35	0.0888	1360	0.963	0.911	16697	0.985
ITFG3	-6.02	12	-1.35	0.0888	1361	0.963	0.911	16696	0.985
EGR4	-6.02	12	-1.35	0.0888	1362	0.963	0.911	16695	0.985
B3GALT2	-6.01	12	-1.35	0.089	1363	0.963	0.911	16694	0.985
TPM1	-6.01	12	-1.35	0.089	1364	0.963	0.911	16693	0.985
PMS1	-6.01	12	-1.35	0.0891	1365	0.963	0.911	16692	0.985
COX16	-6.01	12	-1.35	0.0892	1366	0.963	0.911	16691	0.985
PIP	-4.24	6	-1.34	0.0893	1367	0.963	0.911	16690	0.985
DCAF4L2	-6	12	-1.34	0.0894	1368	0.963	0.911	16689	0.985
LINGO1	-6	12	-1.34	0.0895	1369	0.963	0.91	16688	0.985
COPS7A	-6	12	-1.34	0.0895	1370	0.963	0.91	16687	0.985
SH3BGRL	-5.99	12	-1.34	0.0896	1371	0.963	0.91	16686	0.985
ERN2	-5.99	12	-1.34	0.0896	1372	0.963	0.91	16685	0.985
IPO5	-5.99	12	-1.34	0.0896	1373	0.963	0.91	16684	0.985
HNRNPM	-5.99	12	-1.34	0.0897	1374	0.963	0.91	16683	0.985
GPR152	-5.99	12	-1.34	0.0897	1375	0.963	0.91	16682	0.985
MURC	-5.99	12	-1.34	0.0898	1376	0.963	0.91	16681	0.985
TMEM131	-5.99	12	-1.34	0.0898	1377	0.963	0.91	16680	0.985
PHTF1	-5.99	12	-1.34	0.0898	1378	0.963	0.91	16679	0.985
IFT46	-5.99	12	-1.34	0.0898	1379	0.963	0.91	16678	0.985
PIP5K1B	-5.99	12	-1.34	0.0899	1380	0.963	0.91	16677	0.985
TSEN15	-5.99	12	-1.34	0.0899	1381	0.963	0.91	16676	0.985
SSBP3	-5.98	12	-1.34	0.0899	1382	0.963	0.91	16675	0.985
ARF5	-5.98	12	-1.34	0.09	1383	0.963	0.91	16674	0.985
ENTHD1	-5.98	12	-1.34	0.0901	1384	0.963	0.91	16673	0.985
CCR3	-5.98	12	-1.34	0.0901	1385	0.963	0.91	16672	0.985
FAM76A	-5.98	12	-1.34	0.0901	1386	0.963	0.91	16671	0.985
KLHL41	-5.98	12	-1.34	0.0902	1387	0.963	0.91	16670	0.985
TRAM1	-5.98	12	-1.34	0.0903	1388	0.963	0.91	16669	0.985
EBNA1BP2	-5.97	12	-1.34	0.0903	1389	0.963	0.91	16668	0.985
ALDH6A1	-5.97	12	-1.34	0.0903	1390	0.963	0.91	16667	0.985
POGLUT1	-5.97	12	-1.34	0.0904	1391	0.963	0.91	16666	0.985
SPA17	-5.97	12	-1.34	0.0904	1392	0.963	0.91	16665	0.985
TNFRSF14	-5.97	12	-1.34	0.0904	1393	0.963	0.91	16664	0.985
CDCP1	-5.97	12	-1.34	0.0904	1394	0.963	0.91	16663	0.985
PPOX	-5.97	12	-1.34	0.0904	1395	0.963	0.91	16662	0.985
PARVA	-5.97	12	-1.34	0.0905	1396	0.963	0.91	16661	0.985
TPD52L3	-5.97	12	-1.34	0.0906	1397	0.963	0.909	16660	0.985
CNIH3	-5.97	12	-1.34	0.0906	1398	0.963	0.909	16659	0.985
AGO2	-5.97	12	-1.34	0.0906	1399	0.963	0.909	16658	0.985
CRP	-5.97	12	-1.34	0.0907	1400	0.963	0.909	16657	0.985
RASSF1	-5.96	12	-1.34	0.0908	1401	0.963	0.909	16656	0.985
SLC25A1	-5.96	12	-1.34	0.0908	1402	0.963	0.909	16655	0.985
GZF1	-5.96	12	-1.34	0.0909	1403	0.963	0.909	16654	0.985
OR13A1	-5.96	12	-1.33	0.091	1404	0.963	0.909	16653	0.985
RTL1	-5.95	12	-1.33	0.0911	1405	0.963	0.909	16652	0.985
CCT4	-5.95	12	-1.33	0.0913	1406	0.963	0.909	16651	0.985
GPR84	-5.95	12	-1.33	0.0913	1407	0.963	0.909	16650	0.985
FSD1	-5.95	12	-1.33	0.0913	1408	0.963	0.909	16649	0.985
EPM2AIP1	-5.94	12	-1.33	0.0915	1409	0.963	0.909	16648	0.985
C12orf10	-5.94	12	-1.33	0.0915	1410	0.963	0.908	16647	0.985
AURKA	-5.94	12	-1.33	0.0915	1411	0.963	0.908	16646	0.985
OGFOD2	-5.94	12	-1.33	0.0916	1412	0.963	0.908	16645	0.985
PDCL2	-5.94	12	-1.33	0.0916	1413	0.963	0.908	16644	0.985
TMEM133	-5.94	12	-1.33	0.0916	1414	0.963	0.908	16643	0.985
TRPM3	-5.94	12	-1.33	0.0916	1415	0.963	0.908	16642	0.985
SYT16	-5.94	12	-1.33	0.0917	1416	0.963	0.908	16641	0.985
C1orf213	-5.94	12	-1.33	0.0917	1417	0.963	0.908	16640	0.985
NUPR1	-5.94	12	-1.33	0.0918	1418	0.963	0.908	16639	0.985
SAYSD1	-5.93	12	-1.33	0.0918	1419	0.963	0.908	16638	0.985
TDP2	-5.93	12	-1.33	0.0919	1420	0.963	0.908	16637	0.985
TMX1	-5.93	12	-1.33	0.0919	1421	0.963	0.908	16636	0.985
UBR2	-5.93	12	-1.33	0.092	1422	0.963	0.908	16635	0.985
OR2B3	-5.93	12	-1.33	0.0921	1423	0.963	0.908	16634	0.985
SLAMF1	-5.93	12	-1.33	0.0921	1424	0.963	0.908	16633	0.985
DHRS7	-5.93	12	-1.33	0.0921	1425	0.963	0.908	16632	0.985
PHYHIP	-5.92	12	-1.33	0.0922	1426	0.963	0.908	16631	0.985
CNOT7	-5.92	12	-1.33	0.0922	1427	0.963	0.908	16630	0.985
TMEM88B	-5.92	12	-1.33	0.0923	1428	0.963	0.908	16629	0.985
CPT1A	-5.91	12	-1.33	0.0926	1429	0.963	0.907	16628	0.985
RAB8B	-5.91	12	-1.32	0.0927	1430	0.963	0.907	16627	0.985
TRAPPC4	-5.91	12	-1.32	0.0927	1431	0.963	0.907	16626	0.985
OR2L2	-5.12	9	-1.32	0.0927	1432	0.963	0.907	16625	0.985
MAN1A2	-5.91	12	-1.32	0.0928	1433	0.963	0.907	16624	0.985
CAMTA1	-5.91	12	-1.32	0.0928	1434	0.963	0.907	16623	0.985
EXOC3L1	-5.91	12	-1.32	0.0928	1435	0.963	0.907	16622	0.985
DEFB115	-5.9	12	-1.32	0.0929	1436	0.963	0.907	16621	0.985
USP25	-5.9	12	-1.32	0.0929	1437	0.963	0.907	16620	0.985
ATP6V1D	-5.9	12	-1.32	0.0929	1438	0.963	0.907	16619	0.985
GFI1B	-5.9	12	-1.32	0.093	1439	0.963	0.907	16618	0.985
AGFG2	-5.9	12	-1.32	0.093	1440	0.963	0.907	16617	0.985
BOD1	-2.95	3	-1.32	0.0931	1441	0.963	0.907	16616	0.985
MORN2	-5.11	9	-1.32	0.0932	1442	0.963	0.907	16615	0.985
ABCC11	-5.9	12	-1.32	0.0932	1443	0.963	0.907	16614	0.985
GCSAM	-5.9	12	-1.32	0.0932	1444	0.963	0.907	16613	0.985
DGKG	-5.9	12	-1.32	0.0932	1445	0.963	0.907	16612	0.985
CSF1	-5.89	12	-1.32	0.0933	1446	0.963	0.907	16611	0.985
PAIP2	-5.89	12	-1.32	0.0933	1447	0.963	0.907	16610	0.985
TRAPPC6B	-5.89	12	-1.32	0.0934	1448	0.963	0.907	16609	0.985
TSPAN2	-5.89	12	-1.32	0.0934	1449	0.963	0.907	16608	0.985
TNNC2	-5.89	12	-1.32	0.0935	1450	0.963	0.907	16607	0.985
MDP1	-5.89	12	-1.32	0.0935	1451	0.963	0.907	16606	0.985
NCSTN	-5.89	12	-1.32	0.0936	1452	0.963	0.906	16605	0.985
GAB1	-5.89	12	-1.32	0.0936	1453	0.963	0.906	16604	0.985
ADSSL1	-5.89	12	-1.32	0.0936	1454	0.963	0.906	16603	0.985
FAM216A	-5.88	12	-1.32	0.0937	1455	0.963	0.906	16602	0.985
ZNF721	-5.88	12	-1.32	0.0937	1456	0.963	0.906	16601	0.985
CCDC112	-5.88	12	-1.32	0.0938	1457	0.963	0.906	16600	0.985
ATP6V1E2	-5.88	12	-1.32	0.0938	1458	0.963	0.906	16599	0.985
SFSWAP	-5.88	12	-1.32	0.0938	1459	0.963	0.906	16598	0.985
DIS3L	-5.88	12	-1.32	0.094	1460	0.963	0.906	16597	0.985
FOLR2	-5.87	12	-1.32	0.0941	1461	0.963	0.906	16596	0.985
UNC93A	-5.87	12	-1.32	0.0941	1462	0.963	0.906	16595	0.985
APOA5	-5.87	12	-1.31	0.0943	1463	0.963	0.906	16594	0.985
C6orf223	-5.87	12	-1.31	0.0943	1464	0.963	0.906	16593	0.985
RBM43	-5.87	12	-1.31	0.0943	1465	0.963	0.906	16592	0.985
RXRA	-5.86	12	-1.31	0.0944	1466	0.963	0.906	16591	0.985
LYPD6B	-5.86	12	-1.31	0.0946	1467	0.963	0.905	16590	0.985
CDR2L	-5.86	12	-1.31	0.0948	1468	0.963	0.905	16589	0.985
OSM	-5.85	12	-1.31	0.0948	1469	0.963	0.905	16588	0.985
KCTD12	-5.85	12	-1.31	0.0948	1470	0.963	0.905	16587	0.985
WBSCR27	-5.85	12	-1.31	0.0949	1471	0.963	0.905	16586	0.985
MAST2	-5.85	12	-1.31	0.0949	1472	0.963	0.905	16585	0.985
NOX4	-5.85	12	-1.31	0.095	1473	0.963	0.905	16584	0.985
MACF1	-5.85	12	-1.31	0.095	1474	0.963	0.905	16583	0.985
ZNF805	-5.85	12	-1.31	0.0951	1475	0.963	0.905	16582	0.985
TPRG1L	-5.84	12	-1.31	0.0952	1476	0.963	0.905	16581	0.985
PNN	-5.84	12	-1.31	0.0954	1477	0.963	0.905	16580	0.985
SLC22A17	-5.84	12	-1.31	0.0954	1478	0.963	0.905	16579	0.985
AGTR2	-5.84	12	-1.31	0.0954	1479	0.963	0.905	16578	0.985
ATRN	-5.84	12	-1.31	0.0954	1480	0.963	0.905	16577	0.985
HIP1R	-5.84	12	-1.31	0.0955	1481	0.963	0.905	16576	0.985
THEGL	-5.84	12	-1.31	0.0955	1482	0.963	0.905	16575	0.985
PSMB6	-5.82	12	-1.3	0.096	1483	0.963	0.904	16574	0.985
CALCB	-5.04	9	-1.3	0.096	1484	0.963	0.904	16573	0.985
MSN	-5.82	12	-1.3	0.0961	1485	0.963	0.904	16572	0.985
ELMOD1	-5.82	12	-1.3	0.0962	1486	0.963	0.904	16571	0.985
COPB2	-5.82	12	-1.3	0.0962	1487	0.963	0.904	16570	0.985
ZNF575	-5.82	12	-1.3	0.0962	1488	0.963	0.904	16569	0.985
MYH7	-5.82	12	-1.3	0.0963	1489	0.963	0.904	16568	0.985
NUBP1	-5.81	12	-1.3	0.0963	1490	0.963	0.904	16567	0.985
RNF128	-5.81	12	-1.3	0.0964	1491	0.963	0.904	16566	0.985
AHI1	-5.81	12	-1.3	0.0964	1492	0.963	0.904	16565	0.985
ISCU	-5.81	12	-1.3	0.0964	1493	0.963	0.904	16564	0.985
RABGEF1	-5.81	12	-1.3	0.0966	1494	0.963	0.903	16563	0.985
EXO1	-5.8	12	-1.3	0.0967	1495	0.963	0.903	16562	0.985
OR6N1	-5.8	12	-1.3	0.0967	1496	0.963	0.903	16561	0.985
TPD52	-5.8	12	-1.3	0.0968	1497	0.963	0.903	16560	0.985
EDN2	-5.8	12	-1.3	0.0968	1498	0.963	0.903	16559	0.985
TMEM211	-5.8	12	-1.3	0.0969	1499	0.963	0.903	16558	0.985
TXNDC5	-5.8	12	-1.3	0.0969	1500	0.963	0.903	16557	0.985
SENP1	-5.8	12	-1.3	0.097	1501	0.963	0.903	16556	0.985
PCDHGA5	-5.8	12	-1.3	0.097	1502	0.963	0.903	16555	0.985
IL1R2	-5.8	12	-1.3	0.097	1503	0.963	0.903	16554	0.985
SLC13A4	-5.79	12	-1.3	0.0971	1504	0.963	0.903	16553	0.985
LCE6A	-5.79	12	-1.3	0.0972	1505	0.963	0.903	16552	0.985
GRK1	-5.79	12	-1.3	0.0972	1506	0.963	0.903	16551	0.985
CRK	-5.79	12	-1.3	0.0973	1507	0.963	0.903	16550	0.985
GGNBP2	-5.79	12	-1.3	0.0973	1508	0.963	0.903	16549	0.985
LRFN4	-5.79	12	-1.3	0.0973	1509	0.963	0.903	16548	0.985
POGK	-5.79	12	-1.3	0.0973	1510	0.963	0.903	16547	0.985
STT3B	-5.78	12	-1.3	0.0975	1511	0.963	0.903	16546	0.985
CNDP1	-5.78	12	-1.3	0.0975	1512	0.963	0.903	16545	0.985
DGCR2	-5.78	12	-1.3	0.0975	1513	0.963	0.902	16544	0.985
HP1BP3	-5.78	12	-1.3	0.0976	1514	0.963	0.902	16543	0.985
ZEB2	-5.78	12	-1.29	0.0977	1515	0.963	0.902	16542	0.985
MECOM	-5.77	12	-1.29	0.0979	1516	0.963	0.902	16541	0.985
SLCO2B1	-5.77	12	-1.29	0.098	1517	0.963	0.902	16540	0.985
ATP2C1	-5.77	12	-1.29	0.0981	1518	0.963	0.902	16539	0.985
CABP7	-5.76	12	-1.29	0.0982	1519	0.963	0.902	16538	0.985
ARHGAP32	-5.76	12	-1.29	0.0983	1520	0.963	0.902	16537	0.985
BORA	-5.76	12	-1.29	0.0985	1521	0.963	0.902	16536	0.984
MS4A1	-5.76	12	-1.29	0.0985	1522	0.963	0.901	16535	0.984
PHIP	-5.76	12	-1.29	0.0985	1523	0.963	0.901	16534	0.984
PPP1R14A	-5.76	12	-1.29	0.0986	1524	0.963	0.901	16533	0.984
HBZ	-5.75	12	-1.29	0.0986	1525	0.963	0.901	16532	0.984
LRWD1	-5.75	12	-1.29	0.0987	1526	0.963	0.901	16531	0.984
EFCAB7	-5.75	12	-1.29	0.0988	1527	0.963	0.901	16530	0.984
CABIN1	-5.75	12	-1.29	0.0988	1528	0.963	0.901	16529	0.984
IGBP1	-5.75	12	-1.29	0.0989	1529	0.963	0.901	16528	0.984
MRAP2	-5.75	12	-1.29	0.0989	1530	0.963	0.901	16527	0.984
NRK	-5.75	12	-1.29	0.099	1531	0.963	0.901	16526	0.984
ABCG2	-5.74	12	-1.29	0.099	1532	0.963	0.901	16525	0.984
ERCC3	-5.74	12	-1.29	0.099	1533	0.963	0.901	16524	0.984
ITGAM	-5.74	12	-1.29	0.0991	1534	0.963	0.901	16523	0.984
TREX1	-5.74	12	-1.29	0.0991	1535	0.963	0.901	16522	0.984
CCNL1	-5.74	12	-1.29	0.0992	1536	0.963	0.901	16521	0.984
DACH2	-5.74	12	-1.29	0.0993	1537	0.963	0.901	16520	0.984
NKTR	-5.74	12	-1.29	0.0994	1538	0.963	0.901	16519	0.984
WNT10A	-5.73	12	-1.28	0.0994	1539	0.963	0.901	16518	0.984
MKL2	-5.73	12	-1.28	0.0994	1540	0.963	0.901	16517	0.984
HECW1	-5.73	12	-1.28	0.0994	1541	0.963	0.901	16516	0.984
GABARAP	-5.73	12	-1.28	0.0994	1542	0.963	0.901	16515	0.984
GCH1	-5.73	12	-1.28	0.0994	1543	0.963	0.901	16514	0.984
POM121	-5.73	12	-1.28	0.0995	1544	0.963	0.901	16513	0.984
ARF6	-5.73	12	-1.28	0.0997	1545	0.963	0.9	16512	0.984
NCAPH	-5.73	12	-1.28	0.0997	1546	0.963	0.9	16511	0.984
CRX	-5.72	12	-1.28	0.0999	1547	0.963	0.9	16510	0.984
MRE11A	-5.72	12	-1.28	0.1	1548	0.963	0.9	16509	0.984
KNSTRN	-5.72	12	-1.28	0.1	1549	0.963	0.9	16508	0.984
ITFG2	-5.72	12	-1.28	0.1	1550	0.963	0.9	16507	0.984
BTBD6	-5.72	12	-1.28	0.1	1551	0.963	0.9	16506	0.984
SERPINB12	-5.72	12	-1.28	0.1	1552	0.963	0.9	16505	0.984
HDAC10	-5.71	12	-1.28	0.1	1553	0.963	0.9	16504	0.984
KRTAP12-3	-4.95	9	-1.28	0.1	1554	0.963	0.9	16503	0.984
IL21R	-5.71	12	-1.28	0.1	1555	0.963	0.9	16502	0.984
IKBKB	-5.71	12	-1.28	0.101	1556	0.963	0.899	16501	0.984
USP49	-5.71	12	-1.28	0.101	1557	0.963	0.899	16500	0.984
FHL1	-5.7	12	-1.28	0.101	1558	0.963	0.899	16499	0.984
TAS2R39	-5.7	12	-1.28	0.101	1559	0.963	0.899	16498	0.984
MED26	-5.69	12	-1.28	0.101	1560	0.963	0.899	16497	0.984
TECRL	-5.69	12	-1.28	0.101	1561	0.963	0.899	16496	0.984
PAQR8	-5.69	12	-1.28	0.101	1562	0.963	0.899	16495	0.984
TSHZ2	-5.69	12	-1.27	0.101	1563	0.963	0.899	16494	0.984
ILK	-5.68	12	-1.27	0.101	1564	0.963	0.899	16493	0.984
LTV1	-5.68	12	-1.27	0.101	1565	0.963	0.899	16492	0.984
OTX1	-5.68	12	-1.27	0.101	1566	0.963	0.899	16491	0.984
FMR1	-5.68	12	-1.27	0.102	1567	0.963	0.898	16490	0.984
TRIB1	-5.68	12	-1.27	0.102	1568	0.963	0.898	16489	0.984
ETAA1	-5.68	12	-1.27	0.102	1569	0.963	0.898	16488	0.984
XK	-5.67	12	-1.27	0.102	1570	0.963	0.898	16487	0.983
MKLN1	-5.67	12	-1.27	0.102	1571	0.963	0.898	16486	0.983
FBXL22	-5.67	12	-1.27	0.102	1572	0.963	0.898	16485	0.983
APOE	-5.66	12	-1.27	0.102	1573	0.963	0.898	16484	0.983
MESDC1	-5.66	12	-1.27	0.102	1574	0.963	0.898	16483	0.983
PRDM16	-5.66	12	-1.27	0.102	1575	0.963	0.898	16482	0.983
OR4X1	-5.65	12	-1.27	0.103	1576	0.963	0.897	16481	0.983
LPIN1	-5.65	12	-1.27	0.103	1577	0.963	0.897	16480	0.983
FAM230A	-5.65	12	-1.27	0.103	1578	0.963	0.897	16479	0.983
BLOC1S6	-5.65	12	-1.27	0.103	1579	0.963	0.897	16478	0.983
RNF6	-5.65	12	-1.26	0.103	1580	0.963	0.897	16477	0.983
DEFB128	-4.89	9	-1.26	0.103	1581	0.963	0.897	16476	0.983
CERS4	-5.64	12	-1.26	0.103	1582	0.963	0.897	16475	0.983
WFDC10A	-3.99	6	-1.26	0.103	1583	0.963	0.897	16474	0.983
PSAP	-5.64	12	-1.26	0.103	1584	0.963	0.897	16473	0.983
BEND2	-5.64	12	-1.26	0.103	1585	0.963	0.897	16472	0.983
PSMB2	-5.64	12	-1.26	0.103	1586	0.963	0.897	16471	0.983
ZFR2	-5.64	12	-1.26	0.103	1587	0.963	0.897	16470	0.983
RAD51AP2	-5.64	12	-1.26	0.103	1588	0.963	0.897	16469	0.983
INHBA	-5.64	12	-1.26	0.103	1589	0.963	0.897	16468	0.983
LXN	-5.63	12	-1.26	0.103	1590	0.963	0.897	16467	0.983
PSPC1	-5.63	12	-1.26	0.104	1591	0.963	0.896	16466	0.983
KCTD18	-5.63	12	-1.26	0.104	1592	0.963	0.896	16465	0.983
SLC18A2	-5.63	12	-1.26	0.104	1593	0.963	0.896	16464	0.983
SLC35B1	-5.63	12	-1.26	0.104	1594	0.963	0.896	16463	0.983
HMGA2	-5.63	12	-1.26	0.104	1595	0.963	0.896	16462	0.983
CATSPERB	-5.62	12	-1.26	0.104	1596	0.963	0.896	16461	0.983
ZNF696	-5.62	12	-1.26	0.104	1597	0.963	0.896	16460	0.983
KRT79	-5.62	12	-1.26	0.104	1598	0.963	0.896	16459	0.983
C1RL	-5.62	12	-1.26	0.104	1599	0.963	0.896	16458	0.983
LEAP2	-5.61	12	-1.26	0.104	1600	0.963	0.896	16457	0.983
AAED1	-5.61	12	-1.26	0.104	1601	0.963	0.896	16456	0.983
LTBP2	-5.61	12	-1.26	0.104	1602	0.963	0.896	16455	0.983
APH1A	-5.61	12	-1.26	0.105	1603	0.963	0.895	16454	0.983
CCDC137	-5.61	12	-1.26	0.105	1604	0.963	0.895	16453	0.983
CP	-5.6	12	-1.26	0.105	1605	0.963	0.895	16452	0.983
RASL10A	-5.6	12	-1.26	0.105	1606	0.963	0.895	16451	0.983
FGFR1	-5.6	12	-1.25	0.105	1607	0.963	0.895	16450	0.983
TGDS	-5.6	12	-1.25	0.105	1608	0.963	0.895	16449	0.983
PPP1CA	-5.59	12	-1.25	0.105	1609	0.963	0.895	16448	0.982
RPL32	-2.8	3	-1.25	0.105	1610	0.963	0.895	16447	0.982
ELOVL4	-5.59	12	-1.25	0.105	1611	0.963	0.895	16446	0.982
FITM2	-5.59	12	-1.25	0.105	1612	0.963	0.895	16445	0.982
TMEM14C	-3.95	6	-1.25	0.105	1613	0.963	0.895	16444	0.982
SALL3	-5.59	12	-1.25	0.105	1614	0.963	0.895	16443	0.982
TCF21	-5.58	12	-1.25	0.106	1615	0.963	0.894	16442	0.982
LRRC30	-5.58	12	-1.25	0.106	1616	0.963	0.894	16441	0.982
KRT4	-5.58	12	-1.25	0.106	1617	0.963	0.894	16440	0.982
IGSF3	-5.58	12	-1.25	0.106	1618	0.963	0.894	16439	0.982
BIVM	-5.58	12	-1.25	0.106	1619	0.963	0.894	16438	0.982
HDAC8	-5.58	12	-1.25	0.106	1620	0.963	0.894	16437	0.982
PLCL2	-5.58	12	-1.25	0.106	1621	0.963	0.894	16436	0.982
ATP6V0D1	-5.57	12	-1.25	0.106	1622	0.963	0.894	16435	0.982
TERF2IP	-5.57	12	-1.25	0.106	1623	0.963	0.894	16434	0.982
TRAF2	-5.57	12	-1.25	0.106	1624	0.963	0.894	16433	0.982
EID2	-5.57	12	-1.25	0.106	1625	0.963	0.894	16432	0.982
ZNF225	-5.57	12	-1.25	0.106	1626	0.963	0.894	16431	0.982
MUSTN1	-2.78	3	-1.25	0.106	1627	0.963	0.894	16430	0.982
2001-12-01	-5.57	12	-1.25	0.106	1628	0.963	0.894	16429	0.982
KTN1	-5.57	12	-1.25	0.106	1629	0.963	0.894	16428	0.982
RSU1	-5.57	12	-1.25	0.106	1630	0.963	0.894	16427	0.982
ADPRHL2	-5.56	12	-1.25	0.106	1631	0.963	0.894	16426	0.982
ABHD11	-5.56	12	-1.25	0.107	1632	0.963	0.893	16425	0.982
MBD5	-5.56	12	-1.25	0.107	1633	0.963	0.893	16424	0.982
SOGA2	-5.56	12	-1.25	0.107	1634	0.963	0.893	16423	0.982
STAMBP	-5.56	12	-1.25	0.107	1635	0.963	0.893	16422	0.982
OR5AS1	-5.56	12	-1.25	0.107	1636	0.963	0.893	16421	0.982
HSPB11	-3.93	6	-1.24	0.107	1637	0.963	0.893	16420	0.982
TMEM116	-5.56	12	-1.24	0.107	1638	0.963	0.893	16419	0.982
SCGB1D4	-5.55	12	-1.24	0.107	1639	0.963	0.893	16418	0.982
LGALS3	-5.55	12	-1.24	0.107	1640	0.963	0.893	16417	0.982
KHDC3L	-5.55	12	-1.24	0.107	1641	0.963	0.893	16416	0.982
PDS5B	-5.54	12	-1.24	0.107	1642	0.963	0.893	16415	0.982
IFFO2	-5.54	12	-1.24	0.107	1643	0.963	0.893	16414	0.982
KIAA1377	-5.54	12	-1.24	0.107	1644	0.963	0.893	16413	0.982
MRRF	-5.54	12	-1.24	0.107	1645	0.963	0.893	16412	0.982
MRPS28	-5.54	12	-1.24	0.107	1646	0.963	0.893	16411	0.982
CTR9	-5.53	12	-1.24	0.108	1647	0.963	0.892	16410	0.982
LMOD1	-5.53	12	-1.24	0.108	1648	0.963	0.892	16409	0.982
BIRC5	-5.53	12	-1.24	0.108	1649	0.963	0.892	16408	0.982
ZNF215	-5.53	12	-1.24	0.108	1650	0.963	0.892	16407	0.982
ANAPC13	-5.53	12	-1.24	0.108	1651	0.963	0.892	16406	0.982
OSBPL11	-5.53	12	-1.24	0.108	1652	0.963	0.892	16405	0.982
NCR2	-5.52	12	-1.24	0.108	1653	0.963	0.892	16404	0.982
PYGO2	-5.52	12	-1.24	0.108	1654	0.963	0.892	16403	0.982
LMBRD2	-5.52	12	-1.24	0.108	1655	0.963	0.892	16402	0.982
ESCO2	-5.52	12	-1.24	0.108	1656	0.963	0.892	16401	0.982
GEMIN4	-5.52	12	-1.24	0.108	1657	0.963	0.892	16400	0.982
VIMP	-5.51	12	-1.24	0.108	1658	0.963	0.892	16399	0.982
SH3GLB2	-5.51	12	-1.24	0.108	1659	0.963	0.892	16398	0.982
TMEM44	-5.51	12	-1.23	0.108	1660	0.963	0.892	16397	0.982
LIPT1	-5.51	12	-1.23	0.108	1661	0.963	0.892	16396	0.982
HEPH	-5.51	12	-1.23	0.108	1662	0.963	0.892	16395	0.982
CCDC23	-3.89	6	-1.23	0.109	1663	0.963	0.891	16394	0.982
PLEKHA5	-5.5	12	-1.23	0.109	1664	0.963	0.891	16393	0.982
GALNT11	-5.5	12	-1.23	0.109	1665	0.963	0.891	16392	0.982
UNC45A	-5.5	12	-1.23	0.109	1666	0.963	0.891	16391	0.982
C9orf50	-5.5	12	-1.23	0.109	1667	0.963	0.891	16390	0.982
VAX1	-5.5	12	-1.23	0.109	1668	0.963	0.891	16389	0.982
TAF7L	-5.5	12	-1.23	0.109	1669	0.963	0.891	16388	0.982
NFKBIE	-5.5	12	-1.23	0.109	1670	0.963	0.891	16387	0.982
LPIN3	-5.49	12	-1.23	0.109	1671	0.963	0.891	16386	0.982
CPEB1	-5.49	12	-1.23	0.109	1672	0.963	0.891	16385	0.982
CAT	-5.49	12	-1.23	0.109	1673	0.963	0.891	16384	0.982
RBMS3	-5.49	12	-1.23	0.109	1674	0.963	0.891	16383	0.982
NPHP1	-5.49	12	-1.23	0.109	1675	0.963	0.891	16382	0.982
BMP5	-5.49	12	-1.23	0.109	1676	0.963	0.891	16381	0.982
ARPP21	-5.49	12	-1.23	0.109	1677	0.963	0.891	16380	0.982
CKLF	-5.49	12	-1.23	0.109	1678	0.963	0.891	16379	0.982
CYP27C1	-5.49	12	-1.23	0.11	1679	0.963	0.89	16378	0.982
STX16	-5.48	12	-1.23	0.11	1680	0.963	0.89	16377	0.982
DNAH12	-5.48	12	-1.23	0.11	1681	0.963	0.89	16376	0.982
ARHGAP1	-5.48	12	-1.23	0.11	1682	0.963	0.89	16375	0.982
DDOST	-5.48	12	-1.23	0.11	1683	0.963	0.89	16374	0.982
LRRC57	-5.48	12	-1.23	0.11	1684	0.963	0.89	16373	0.982
ARGLU1	-5.48	12	-1.23	0.11	1685	0.963	0.89	16372	0.982
OR8B8	-5.48	12	-1.23	0.11	1686	0.963	0.89	16371	0.982
BBS12	-5.48	12	-1.23	0.11	1687	0.963	0.89	16370	0.982
C1QTNF6	-5.48	12	-1.23	0.11	1688	0.963	0.89	16369	0.982
INF2	-5.48	12	-1.23	0.11	1689	0.963	0.89	16368	0.982
DPP4	-5.48	12	-1.23	0.11	1690	0.963	0.89	16367	0.982
PAQR3	-5.47	12	-1.23	0.11	1691	0.963	0.89	16366	0.982
C15orf32	-5.47	12	-1.23	0.11	1692	0.963	0.89	16365	0.982
KIF5C	-5.47	12	-1.23	0.11	1693	0.963	0.89	16364	0.982
UVSSA	-5.46	12	-1.22	0.11	1694	0.963	0.89	16363	0.982
GCM1	-5.46	12	-1.22	0.111	1695	0.963	0.889	16362	0.982
SNED1	-5.46	12	-1.22	0.111	1696	0.963	0.889	16361	0.982
IFIT1	-5.46	12	-1.22	0.111	1697	0.963	0.889	16360	0.982
FMNL2	-5.46	12	-1.22	0.111	1698	0.963	0.889	16359	0.982
ZNF79	-5.46	12	-1.22	0.111	1699	0.963	0.889	16358	0.982
ALLC	-5.46	12	-1.22	0.111	1700	0.963	0.889	16357	0.982
MSH3	-5.46	12	-1.22	0.111	1701	0.963	0.889	16356	0.982
SENP6	-5.46	12	-1.22	0.111	1702	0.963	0.889	16355	0.982
AP1G2	-5.46	12	-1.22	0.111	1703	0.963	0.889	16354	0.982
MT1G	-2.73	3	-1.22	0.111	1704	0.963	0.889	16353	0.982
DAGLA	-5.45	12	-1.22	0.111	1705	0.963	0.889	16352	0.982
TANGO2	-5.45	12	-1.22	0.111	1706	0.963	0.889	16351	0.982
USP14	-5.45	12	-1.22	0.111	1707	0.963	0.889	16350	0.982
BRF1	-5.45	12	-1.22	0.111	1708	0.963	0.889	16349	0.982
CELA2B	-5.45	12	-1.22	0.111	1709	0.963	0.889	16348	0.982
GRIK3	-5.45	12	-1.22	0.111	1710	0.963	0.889	16347	0.982
SLC35E1	-5.45	12	-1.22	0.111	1711	0.963	0.889	16346	0.982
SPINK5	-5.45	12	-1.22	0.111	1712	0.963	0.889	16345	0.982
OR5AP2	-5.44	12	-1.22	0.111	1713	0.963	0.889	16344	0.982
EDC4	-5.44	12	-1.22	0.112	1714	0.963	0.888	16343	0.982
ADORA1	-5.43	12	-1.22	0.112	1715	0.963	0.888	16342	0.981
UBN1	-5.43	12	-1.22	0.112	1716	0.963	0.888	16341	0.981
CHSY3	-5.43	12	-1.22	0.112	1717	0.963	0.888	16340	0.981
LPHN2	-5.43	12	-1.22	0.112	1718	0.963	0.888	16339	0.981
MAGEA12	-5.43	12	-1.22	0.112	1719	0.963	0.888	16338	0.981
RNF166	-5.43	12	-1.22	0.112	1720	0.963	0.888	16337	0.981
BASP1	-5.43	12	-1.22	0.112	1721	0.963	0.888	16336	0.981
TARSL2	-5.42	12	-1.22	0.112	1722	0.963	0.888	16335	0.981
TREML1	-5.41	12	-1.21	0.113	1723	0.963	0.887	16334	0.981
AP1M1	-5.41	12	-1.21	0.113	1724	0.963	0.887	16333	0.981
PLEKHA4	-5.41	12	-1.21	0.113	1725	0.963	0.887	16332	0.981
SDC2	-5.41	12	-1.21	0.113	1726	0.963	0.887	16331	0.981
MIDN	-5.41	12	-1.21	0.113	1727	0.963	0.887	16330	0.981
DYNLRB2	-5.41	12	-1.21	0.113	1728	0.963	0.887	16329	0.981
FAM166A	-5.41	12	-1.21	0.113	1729	0.963	0.887	16328	0.981
MMP7	-5.4	12	-1.21	0.113	1730	0.963	0.887	16327	0.981
NAALADL1	-5.4	12	-1.21	0.113	1731	0.963	0.887	16326	0.981
CRISP2	-5.4	12	-1.21	0.113	1732	0.963	0.887	16325	0.981
ITGAX	-5.4	12	-1.21	0.113	1733	0.963	0.887	16324	0.981
KIAA1671	-5.4	12	-1.21	0.113	1734	0.963	0.887	16323	0.981
LRRC8B	-5.4	12	-1.21	0.113	1735	0.963	0.887	16322	0.981
GNPNAT1	-5.4	12	-1.21	0.113	1736	0.963	0.887	16321	0.981
CHPF	-5.39	12	-1.21	0.114	1737	0.963	0.886	16320	0.981
C1orf177	-5.39	12	-1.21	0.114	1738	0.963	0.886	16319	0.981
PRICKLE2	-5.39	12	-1.21	0.114	1739	0.963	0.886	16318	0.981
FAM177A1	-5.39	12	-1.21	0.114	1740	0.963	0.886	16317	0.981
GPR101	-5.39	12	-1.21	0.114	1741	0.963	0.886	16316	0.981
TMF1	-5.39	12	-1.21	0.114	1742	0.963	0.886	16315	0.981
C6orf62	-5.39	12	-1.21	0.114	1743	0.963	0.886	16314	0.981
GUCY1B3	-5.39	12	-1.21	0.114	1744	0.963	0.886	16313	0.981
PTPN22	-5.38	12	-1.21	0.114	1745	0.963	0.886	16312	0.981
NEUROD1	-5.38	12	-1.21	0.114	1746	0.963	0.886	16311	0.981
TEAD3	-5.38	12	-1.21	0.114	1747	0.963	0.886	16310	0.981
SLC34A2	-5.38	12	-1.21	0.114	1748	0.963	0.886	16309	0.981
SLC20A1	-5.38	12	-1.2	0.114	1749	0.963	0.886	16308	0.981
AMIGO2	-5.38	12	-1.2	0.114	1750	0.963	0.886	16307	0.981
VN1R4	-5.38	12	-1.2	0.114	1751	0.963	0.886	16306	0.981
PCDHA3	-5.38	12	-1.2	0.114	1752	0.963	0.886	16305	0.981
ZW10	-5.38	12	-1.2	0.114	1753	0.963	0.886	16304	0.981
LOX	-5.37	12	-1.2	0.114	1754	0.963	0.886	16303	0.981
PLRG1	-5.37	12	-1.2	0.114	1755	0.963	0.886	16302	0.981
MTHFD1L	-5.37	12	-1.2	0.114	1756	0.963	0.886	16301	0.981
GRM8	-5.37	12	-1.2	0.114	1757	0.963	0.886	16300	0.981
PATE2	-5.37	12	-1.2	0.114	1758	0.963	0.886	16299	0.981
ALDH3B2	-5.37	12	-1.2	0.115	1759	0.963	0.885	16298	0.981
KIAA1958	-5.36	12	-1.2	0.115	1760	0.963	0.885	16297	0.981
CHRNB4	-5.36	12	-1.2	0.115	1761	0.963	0.885	16296	0.981
SLC35C1	-5.36	12	-1.2	0.115	1762	0.963	0.885	16295	0.981
KCNAB2	-5.36	12	-1.2	0.115	1763	0.963	0.885	16294	0.981
ZNF433	-5.36	12	-1.2	0.115	1764	0.963	0.885	16293	0.981
EXOC3L4	-5.36	12	-1.2	0.115	1765	0.963	0.885	16292	0.981
BAP1	-5.36	12	-1.2	0.115	1766	0.963	0.885	16291	0.981
BCL2L14	-5.36	12	-1.2	0.115	1767	0.963	0.885	16290	0.981
GPN1	-5.36	12	-1.2	0.115	1768	0.963	0.885	16289	0.981
FGGY	-5.35	12	-1.2	0.115	1769	0.963	0.885	16288	0.981
TCEAL5	-5.35	12	-1.2	0.115	1770	0.963	0.885	16287	0.981
CCNY	-5.35	12	-1.2	0.115	1771	0.963	0.885	16286	0.981
DBX1	-5.35	12	-1.2	0.115	1772	0.963	0.885	16285	0.981
TNNT2	-5.35	12	-1.2	0.115	1773	0.963	0.885	16284	0.981
DHH	-5.35	12	-1.2	0.116	1774	0.963	0.884	16283	0.981
SLC2A8	-5.34	12	-1.2	0.116	1775	0.963	0.884	16282	0.981
IL11	-5.34	12	-1.2	0.116	1776	0.963	0.884	16281	0.981
HTATIP2	-5.34	12	-1.2	0.116	1777	0.963	0.884	16280	0.981
GKN1	-5.34	12	-1.2	0.116	1778	0.963	0.884	16279	0.981
MAF	-5.34	12	-1.2	0.116	1779	0.963	0.884	16278	0.981
TSPAN16	-5.34	12	-1.2	0.116	1780	0.963	0.884	16277	0.981
UBE2G2	-5.34	12	-1.2	0.116	1781	0.963	0.884	16276	0.981
LYG2	-5.34	12	-1.2	0.116	1782	0.963	0.884	16275	0.981
SYNJ1	-5.34	12	-1.2	0.116	1783	0.963	0.884	16274	0.981
KIR3DL3	-5.34	12	-1.2	0.116	1784	0.963	0.884	16273	0.981
TMEM132A	-5.33	12	-1.19	0.116	1785	0.963	0.884	16272	0.981
SLC52A3	-5.33	12	-1.19	0.116	1786	0.963	0.884	16271	0.981
CDC23	-5.33	12	-1.19	0.116	1787	0.963	0.884	16270	0.981
PTRH1	-5.33	12	-1.19	0.116	1788	0.963	0.884	16269	0.981
ERI2	-5.33	12	-1.19	0.116	1789	0.963	0.884	16268	0.981
PRRX1	-5.33	12	-1.19	0.116	1790	0.963	0.884	16267	0.981
PCMT1	-5.33	12	-1.19	0.116	1791	0.963	0.884	16266	0.981
TRA2A	-5.33	12	-1.19	0.116	1792	0.963	0.884	16265	0.981
WASF2	-5.32	12	-1.19	0.116	1793	0.963	0.884	16264	0.981
BSX	-5.32	12	-1.19	0.117	1794	0.963	0.883	16263	0.981
LIMCH1	-5.32	12	-1.19	0.117	1795	0.963	0.883	16262	0.981
PDZD9	-5.32	12	-1.19	0.117	1796	0.963	0.883	16261	0.981
TIRAP	-5.32	12	-1.19	0.117	1797	0.963	0.883	16260	0.981
UCHL1	-5.31	12	-1.19	0.117	1798	0.963	0.883	16259	0.981
ZER1	-5.31	12	-1.19	0.117	1799	0.963	0.883	16258	0.981
PUM2	-5.31	12	-1.19	0.117	1800	0.963	0.883	16257	0.981
SLC38A2	-5.31	12	-1.19	0.117	1801	0.963	0.883	16256	0.981
KRT5	-5.31	12	-1.19	0.117	1802	0.963	0.883	16255	0.981
ERP29	-5.31	12	-1.19	0.117	1803	0.963	0.883	16254	0.981
WEE1	-5.31	12	-1.19	0.117	1804	0.963	0.883	16253	0.981
IRF3	-5.31	12	-1.19	0.117	1805	0.963	0.883	16252	0.981
DCLK3	-5.31	12	-1.19	0.117	1806	0.963	0.883	16251	0.981
KLC2	-5.31	12	-1.19	0.117	1807	0.963	0.883	16250	0.981
CAPN5	-5.31	12	-1.19	0.117	1808	0.963	0.883	16249	0.981
MEF2A	-5.3	12	-1.19	0.118	1809	0.963	0.882	16248	0.981
KDM1A	-5.3	12	-1.19	0.118	1810	0.963	0.882	16247	0.981
RNF169	-5.3	12	-1.19	0.118	1811	0.963	0.882	16246	0.981
OR13F1	-5.3	12	-1.19	0.118	1812	0.963	0.882	16245	0.981
FAM46A	-5.3	12	-1.19	0.118	1813	0.963	0.882	16244	0.981
VAPA	-4.59	9	-1.19	0.118	1814	0.963	0.882	16243	0.981
PLIN2	-5.3	12	-1.19	0.118	1815	0.963	0.882	16242	0.981
MRPL44	-5.29	12	-1.19	0.118	1816	0.963	0.882	16241	0.981
LDOC1	-5.29	12	-1.19	0.118	1817	0.963	0.882	16240	0.981
SSBP3-AS1	-5.29	12	-1.19	0.118	1818	0.963	0.882	16239	0.981
PDZRN4	-5.29	12	-1.19	0.118	1819	0.963	0.882	16238	0.981
ZNF562	-5.29	12	-1.18	0.118	1820	0.963	0.882	16237	0.981
YPEL3	-5.29	12	-1.18	0.118	1821	0.963	0.882	16236	0.981
MTHFD1	-5.29	12	-1.18	0.118	1822	0.963	0.882	16235	0.981
CCDC65	-5.28	12	-1.18	0.118	1823	0.963	0.882	16234	0.981
C1orf180	-5.28	12	-1.18	0.118	1824	0.963	0.882	16233	0.981
CHRAC1	-5.28	12	-1.18	0.118	1825	0.963	0.882	16232	0.981
SLC36A2	-5.28	12	-1.18	0.118	1826	0.963	0.882	16231	0.981
PCDHA2	-5.28	12	-1.18	0.118	1827	0.963	0.882	16230	0.981
PSMG2	-5.28	12	-1.18	0.119	1828	0.963	0.881	16229	0.981
CCDC59	-5.28	12	-1.18	0.119	1829	0.963	0.881	16228	0.981
CYP46A1	-5.27	12	-1.18	0.119	1830	0.963	0.881	16227	0.981
OR51Q1	-5.27	12	-1.18	0.119	1831	0.963	0.881	16226	0.981
PROCR	-5.27	12	-1.18	0.119	1832	0.963	0.881	16225	0.981
SPO11	-5.27	12	-1.18	0.119	1833	0.963	0.881	16224	0.981
DAPK1	-5.27	12	-1.18	0.119	1834	0.963	0.881	16223	0.981
CLN6	-5.26	12	-1.18	0.119	1835	0.963	0.881	16222	0.98
MAP3K19	-5.26	12	-1.18	0.119	1836	0.963	0.881	16221	0.98
WDR66	-5.26	12	-1.18	0.119	1837	0.963	0.881	16220	0.98
CCDC153	-5.26	12	-1.18	0.119	1838	0.963	0.881	16219	0.98
LRP1B	-5.26	12	-1.18	0.119	1839	0.963	0.881	16218	0.98
ZNF829	-5.26	12	-1.18	0.119	1840	0.963	0.881	16217	0.98
GNAI2	-5.26	12	-1.18	0.119	1841	0.963	0.881	16216	0.98
EDA	-5.26	12	-1.18	0.119	1842	0.963	0.881	16215	0.98
RBP7	-5.26	12	-1.18	0.119	1843	0.963	0.881	16214	0.98
YTHDC2	-5.26	12	-1.18	0.12	1844	0.963	0.88	16213	0.98
POFUT1	-5.26	12	-1.18	0.12	1845	0.963	0.88	16212	0.98
PIK3R3	-5.25	12	-1.18	0.12	1846	0.963	0.88	16211	0.98
GTPBP2	-5.25	12	-1.18	0.12	1847	0.963	0.88	16210	0.98
RPS4Y1	-3.71	6	-1.18	0.12	1848	0.963	0.88	16209	0.98
TTC34	-5.25	12	-1.18	0.12	1849	0.963	0.88	16208	0.98
NACA	-5.25	12	-1.18	0.12	1850	0.963	0.88	16207	0.98
ATF7IP2	-5.25	12	-1.18	0.12	1851	0.963	0.88	16206	0.98
C5orf22	-5.25	12	-1.18	0.12	1852	0.963	0.88	16205	0.98
BTBD3	-5.25	12	-1.18	0.12	1853	0.963	0.88	16204	0.98
AP4S1	-5.25	12	-1.17	0.12	1854	0.963	0.88	16203	0.98
KLHL1	-5.25	12	-1.17	0.12	1855	0.963	0.88	16202	0.98
BPHL	-5.25	12	-1.17	0.12	1856	0.963	0.88	16201	0.98
MTF1	-5.24	12	-1.17	0.12	1857	0.963	0.88	16200	0.98
C1orf100	-5.24	12	-1.17	0.12	1858	0.963	0.88	16199	0.98
ACOT4	-5.24	12	-1.17	0.12	1859	0.963	0.88	16198	0.98
OR10C1	-5.24	12	-1.17	0.12	1860	0.963	0.88	16197	0.98
DLGAP5	-5.24	12	-1.17	0.12	1861	0.963	0.88	16196	0.98
SOWAHD	-5.23	12	-1.17	0.121	1862	0.963	0.879	16195	0.98
OR4C46	-5.23	12	-1.17	0.121	1863	0.963	0.879	16194	0.98
TSC22D4	-5.23	12	-1.17	0.121	1864	0.963	0.879	16193	0.98
ARHGEF28	-5.23	12	-1.17	0.121	1865	0.963	0.879	16192	0.98
MARS	-5.23	12	-1.17	0.121	1866	0.963	0.879	16191	0.98
PEX2	-5.23	12	-1.17	0.121	1867	0.963	0.879	16190	0.98
MARCO	-5.23	12	-1.17	0.121	1868	0.963	0.879	16189	0.98
WDR91	-5.22	12	-1.17	0.121	1869	0.963	0.879	16188	0.98
SLC3A2	-5.22	12	-1.17	0.121	1870	0.963	0.879	16187	0.98
GPX2	-5.22	12	-1.17	0.121	1871	0.963	0.879	16186	0.98
RIMS4	-5.22	12	-1.17	0.121	1872	0.963	0.879	16185	0.98
ZNF639	-5.22	12	-1.17	0.121	1873	0.963	0.879	16184	0.98
CD302	-4.52	9	-1.17	0.121	1874	0.963	0.879	16183	0.98
PRM1	-5.22	12	-1.17	0.121	1875	0.963	0.879	16182	0.98
ALG14	-5.22	12	-1.17	0.121	1876	0.963	0.879	16181	0.98
HIST1H3H	-5.22	12	-1.17	0.121	1877	0.963	0.879	16180	0.98
FAM161B	-5.22	12	-1.17	0.121	1878	0.963	0.879	16179	0.98
BAG5	-5.22	12	-1.17	0.121	1879	0.963	0.879	16178	0.98
CMTM8	-5.22	12	-1.17	0.121	1880	0.963	0.879	16177	0.98
CDR2	-5.22	12	-1.17	0.121	1881	0.963	0.879	16176	0.98
RGS2	-5.21	12	-1.17	0.121	1882	0.963	0.879	16175	0.98
FAM208B	-5.21	12	-1.17	0.121	1883	0.963	0.879	16174	0.98
C1orf65	-5.21	12	-1.17	0.121	1884	0.963	0.879	16173	0.98
TGIF2	-5.21	12	-1.17	0.122	1885	0.963	0.878	16172	0.98
BCL2L13	-5.21	12	-1.17	0.122	1886	0.963	0.878	16171	0.98
AFAP1	-5.21	12	-1.17	0.122	1887	0.963	0.878	16170	0.98
TAF6L	-5.2	12	-1.17	0.122	1888	0.963	0.878	16169	0.98
EXOC2	-5.2	12	-1.16	0.122	1889	0.963	0.878	16168	0.98
CLCC1	-5.2	12	-1.16	0.122	1890	0.963	0.878	16167	0.98
PSD4	-5.2	12	-1.16	0.122	1891	0.963	0.878	16166	0.98
CCDC154	-5.2	12	-1.16	0.122	1892	0.963	0.878	16165	0.98
MTNR1B	-5.19	12	-1.16	0.122	1893	0.963	0.878	16164	0.98
C19orf48	-5.19	12	-1.16	0.123	1894	0.963	0.877	16163	0.98
ADAM21	-5.18	12	-1.16	0.123	1895	0.963	0.877	16162	0.98
OR4C6	-5.18	12	-1.16	0.123	1896	0.963	0.877	16161	0.98
DYNC1LI2	-5.18	12	-1.16	0.123	1897	0.963	0.877	16160	0.98
DAOA	-5.18	12	-1.16	0.123	1898	0.963	0.877	16159	0.98
AVPR1B	-5.18	12	-1.16	0.123	1899	0.963	0.877	16158	0.98
OPN1SW	-5.18	12	-1.16	0.123	1900	0.963	0.877	16157	0.98
ARSA	-5.18	12	-1.16	0.123	1901	0.963	0.877	16156	0.98
IRF7	-5.18	12	-1.16	0.123	1902	0.963	0.877	16155	0.98
SCARF2	-5.17	12	-1.16	0.123	1903	0.963	0.877	16154	0.98
C9	-5.17	12	-1.16	0.123	1904	0.963	0.877	16153	0.98
CCNE2	-5.17	12	-1.16	0.123	1905	0.963	0.877	16152	0.98
GULP1	-5.17	12	-1.16	0.123	1906	0.963	0.877	16151	0.98
C5orf27	-5.17	12	-1.16	0.124	1907	0.963	0.876	16150	0.98
CRYBB2	-5.17	12	-1.16	0.124	1908	0.963	0.876	16149	0.98
CLCNKA	-5.16	12	-1.16	0.124	1909	0.963	0.876	16148	0.98
PPP1R32	-5.16	12	-1.16	0.124	1910	0.963	0.876	16147	0.98
IQCA1	-5.16	12	-1.16	0.124	1911	0.963	0.876	16146	0.98
LIN28A	-5.16	12	-1.16	0.124	1912	0.963	0.876	16145	0.98
MMP1	-5.16	12	-1.15	0.124	1913	0.963	0.876	16144	0.98
SMCO2	-5.16	12	-1.15	0.124	1914	0.963	0.876	16143	0.98
LYPD3	-5.15	12	-1.15	0.124	1915	0.963	0.876	16142	0.98
ZNF654	-5.15	12	-1.15	0.124	1916	0.963	0.876	16141	0.98
CTSL	-5.15	12	-1.15	0.124	1917	0.963	0.876	16140	0.98
ANKRD31	-5.15	12	-1.15	0.124	1918	0.963	0.876	16139	0.98
JAKMIP2	-5.15	12	-1.15	0.124	1919	0.963	0.876	16138	0.98
GP2	-5.15	12	-1.15	0.125	1920	0.963	0.875	16137	0.98
ERCC4	-5.15	12	-1.15	0.125	1921	0.963	0.875	16136	0.98
KIAA0355	-5.15	12	-1.15	0.125	1922	0.963	0.875	16135	0.98
RRM2B	-5.15	12	-1.15	0.125	1923	0.963	0.875	16134	0.98
DIABLO	-5.14	12	-1.15	0.125	1924	0.963	0.875	16133	0.98
CASP3	-5.14	12	-1.15	0.125	1925	0.963	0.875	16132	0.98
PYHIN1	-5.14	12	-1.15	0.125	1926	0.963	0.875	16131	0.98
GABRG2	-5.14	12	-1.15	0.125	1927	0.963	0.875	16130	0.98
ACSBG2	-5.14	12	-1.15	0.125	1928	0.963	0.875	16129	0.98
C19orf54	-5.14	12	-1.15	0.125	1929	0.963	0.875	16128	0.98
MPV17L	-5.14	12	-1.15	0.125	1930	0.963	0.875	16127	0.98
METTL20	-5.13	12	-1.15	0.125	1931	0.963	0.875	16126	0.98
KIF24	-5.13	12	-1.15	0.125	1932	0.963	0.875	16125	0.979
TBK1	-5.13	12	-1.15	0.125	1933	0.963	0.875	16124	0.979
PSMD14	-5.13	12	-1.15	0.125	1934	0.963	0.875	16123	0.979
GSX2	-5.13	12	-1.15	0.125	1935	0.963	0.875	16122	0.979
ITIH5	-5.13	12	-1.15	0.125	1936	0.963	0.875	16121	0.979
LMNB1	-5.13	12	-1.15	0.125	1937	0.963	0.875	16120	0.979
NTN3	-5.12	12	-1.15	0.126	1938	0.963	0.874	16119	0.979
BCL2A1	-4.44	9	-1.15	0.126	1939	0.963	0.874	16118	0.979
EVA1B	-5.12	12	-1.15	0.126	1940	0.963	0.874	16117	0.979
CMPK1	-5.12	12	-1.15	0.126	1941	0.963	0.874	16116	0.979
P2RY2	-5.12	12	-1.15	0.126	1942	0.963	0.874	16115	0.979
NOVA1	-5.12	12	-1.15	0.126	1943	0.963	0.874	16114	0.979
SEMA6D	-5.12	12	-1.15	0.126	1944	0.963	0.874	16113	0.979
MAST4	-5.12	12	-1.15	0.126	1945	0.963	0.874	16112	0.979
PABPC4	-5.12	12	-1.15	0.126	1946	0.963	0.874	16111	0.979
ANAPC1	-5.12	12	-1.15	0.126	1947	0.963	0.874	16110	0.979
RLN2	-5.11	12	-1.14	0.126	1948	0.963	0.874	16109	0.979
CDK5RAP1	-5.11	12	-1.14	0.126	1949	0.963	0.874	16108	0.979
OPCML	-5.11	12	-1.14	0.126	1950	0.963	0.874	16107	0.979
SCAMP5	-5.1	12	-1.14	0.127	1951	0.963	0.873	16106	0.979
REM2	-5.1	12	-1.14	0.127	1952	0.963	0.873	16105	0.979
TBC1D7	-5.09	12	-1.14	0.127	1953	0.963	0.873	16104	0.979
TEX12	-4.41	9	-1.14	0.127	1954	0.963	0.873	16103	0.979
ZNF318	-5.09	12	-1.14	0.127	1955	0.963	0.873	16102	0.979
ORAI2	-5.09	12	-1.14	0.127	1956	0.963	0.873	16101	0.979
GPR132	-5.09	12	-1.14	0.127	1957	0.963	0.873	16100	0.979
OR7A5	-5.09	12	-1.14	0.127	1958	0.963	0.873	16099	0.979
CCDC64B	-5.09	12	-1.14	0.127	1959	0.963	0.873	16098	0.979
HS3ST5	-5.09	12	-1.14	0.127	1960	0.963	0.873	16097	0.979
CHDH	-5.09	12	-1.14	0.127	1961	0.963	0.873	16096	0.979
MED17	-5.08	12	-1.14	0.127	1962	0.963	0.873	16095	0.979
LRRC40	-5.08	12	-1.14	0.128	1963	0.963	0.872	16094	0.979
SLC2A4	-5.08	12	-1.14	0.128	1964	0.963	0.872	16093	0.979
ROGDI	-5.08	12	-1.14	0.128	1965	0.963	0.872	16092	0.979
ADAMTS3	-5.07	12	-1.14	0.128	1966	0.963	0.872	16091	0.979
ABAT	-5.07	12	-1.14	0.128	1967	0.963	0.872	16090	0.979
HYI	-5.07	12	-1.14	0.128	1968	0.963	0.872	16089	0.979
SYT11	-5.07	12	-1.14	0.128	1969	0.963	0.872	16088	0.979
EOGT	-5.07	12	-1.14	0.128	1970	0.963	0.872	16087	0.979
CADM1	-5.07	12	-1.13	0.128	1971	0.963	0.872	16086	0.979
SERINC1	-5.06	12	-1.13	0.128	1972	0.963	0.872	16085	0.978
RUNX2	-5.06	12	-1.13	0.128	1973	0.963	0.872	16084	0.978
DACH1	-5.06	12	-1.13	0.128	1974	0.963	0.872	16083	0.978
ORAI3	-5.06	12	-1.13	0.128	1975	0.963	0.872	16082	0.978
OAS2	-5.06	12	-1.13	0.128	1976	0.963	0.872	16081	0.978
SLC7A8	-5.06	12	-1.13	0.129	1977	0.963	0.871	16080	0.978
BRD7	-5.06	12	-1.13	0.129	1978	0.963	0.871	16079	0.978
IRX5	-5.06	12	-1.13	0.129	1979	0.963	0.871	16078	0.978
SERPINA11	-5.05	12	-1.13	0.129	1980	0.963	0.871	16077	0.978
PRKD1	-5.05	12	-1.13	0.129	1981	0.963	0.871	16076	0.978
MATN2	-5.05	12	-1.13	0.129	1982	0.963	0.871	16075	0.978
MAS1L	-5.05	12	-1.13	0.129	1983	0.963	0.871	16074	0.978
NUDT22	-5.05	12	-1.13	0.129	1984	0.963	0.871	16073	0.978
PADI2	-5.05	12	-1.13	0.129	1985	0.963	0.871	16072	0.978
ZC3H13	-5.05	12	-1.13	0.129	1986	0.963	0.871	16071	0.978
CC2D2B	-5.04	12	-1.13	0.129	1987	0.963	0.871	16070	0.978
APOBEC3B	-5.04	12	-1.13	0.129	1988	0.963	0.871	16069	0.978
NFIC	-5.04	12	-1.13	0.129	1989	0.963	0.871	16068	0.978
CHIC1	-5.04	12	-1.13	0.129	1990	0.963	0.871	16067	0.978
VAV3	-5.04	12	-1.13	0.129	1991	0.963	0.871	16066	0.978
USP53	-5.04	12	-1.13	0.13	1992	0.963	0.87	16065	0.978
UQCC2	-5.04	12	-1.13	0.13	1993	0.963	0.87	16064	0.978
XRRA1	-5.04	12	-1.13	0.13	1994	0.963	0.87	16063	0.978
BUB3	-5.04	12	-1.13	0.13	1995	0.963	0.87	16062	0.978
AHCY	-5.04	12	-1.13	0.13	1996	0.963	0.87	16061	0.978
KLHL29	-5.03	12	-1.13	0.13	1997	0.963	0.87	16060	0.978
C9orf142	-5.03	12	-1.13	0.13	1998	0.963	0.87	16059	0.978
NSUN3	-5.03	12	-1.13	0.13	1999	0.963	0.87	16058	0.978
[truncated: 16,057 more rows]
